# Supplementary material for: Resequencing of 297 melon accessions reveals the genomic history of improvement and loci related to fruit traits in melon
Source: Plant Biotechnol J. 2020 Jun 30;18(12):2545–58. doi: 10.1111/pbi.13434 (PMC7680547; doi:10.1111/pbi.13434)
Supplement: Supplementary file 2 — Table S1 Information of 297 melon accessions used in this study. Table S2 Putative regions of domestication sweeps (top 5%). Table S3 Putative regions of improvement sweeps (top 5%). Table S4 Genes within the putative improvement sweeps in ssp. agrestis (top 5%). Table S5 Genes within the putative improvement sweeps in ssp. melo (top 5%). Table S6 Genes within the putative improvement sweeps both in ssp. agrestis and melo (top 5%) Table S7 Putative regions of domestication with F ST values (top 5%). Table S8 Putative regions of improvement with F ST values (top 5%) Table S9 Overlapping regions between XP‐CLR and F ST values. Table S10 Haplotype analysis of CmAAT1 and CmAAT2. Table S11 Novel GWAS signals for fruit size and flesh thickness detected in this study. Table S12 Fruit size GWAS signals overlapped with the reported QTLs. Table S13 Fruit size sweeps overlapped with the reported QTL and consensus QTL. Table S14 Overlapping regions between newly detected fruit length and flesh thickness GWAS signals and putative selection sweeps. Table S15 Fruit size homologous genes located in the GWAS signal region overlapped with the reported QTLs. Table S16 Fruit size homologous genes located in the GWAS signal region (new detected). Table S17 Carpel number, fruit shape and haplotype of the 149 melon accessions. [file PBI-18-2545-s002.xlsx]

## Sheet: Tab. S1
Tab. S1 Information of 297 melon accessions used in this study
Symbol	Type	Variety name	Origin	Source
1230wd	WT	PI 614413	India, Rajasthan	National Mid-Term Genebank for Watermelon and Melon, China
1228wd	WT	PI 614410	India, Rajasthan	National Mid-Term Genebank for Watermelon and Melon, China
1246wd	WT	PI 614442	India, Gujarat	National Mid-Term Genebank for Watermelon and Melon, China
1231wd	WT	PI 614414	India, Rajasthan	National Mid-Term Genebank for Watermelon and Melon, China
1284wd	WT	PI 614573	India, Madhya Pradesh	National Mid-Term Genebank for Watermelon and Melon, China
1232wd	WT	PI 614417	India, Rajasthan	National Mid-Term Genebank for Watermelon and Melon, China
1244wd	WT	PI 614440	India, Gujarat	National Mid-Term Genebank for Watermelon and Melon, China
1190wd	WT	PI 614174	India, Rajasthan	National Mid-Term Genebank for Watermelon and Melon, China
1286wd	WT	PI 614575	India, Madhya Pradesh	National Mid-Term Genebank for Watermelon and Melon, China
1233wd	WT	PI 614428	India, Rajasthan	National Mid-Term Genebank for Watermelon and Melon, China
1251wd	WT	PI 614467	India, Madhya Pradesh	National Mid-Term Genebank for Watermelon and Melon, China
1285wd	WT	PI 614574	India, Madhya Pradesh	National Mid-Term Genebank for Watermelon and Melon, China
1187wd	WT	PI 536473	Maldives	National Mid-Term Genebank for Watermelon and Melon, China
1185wd	WT	PI 406737	Costa Rica, Puntarenas	National Mid-Term Genebank for Watermelon and Melon, China
x207	Putative Feral	Mapao melon-2	China	Laboratory Maintained
1114wd	Putative Feral	Mapao melon-1	China	National Mid-Term Genebank for Watermelon and Melon, China
PI448	LDR_M	PI 282448	South Africa, Transvaal	National Mid-Term Genebank for Watermelon and Melon, China
m4-73	LDR_M	PI 313970	India	Laboratory Maintained
m4-109	LDR_M	PI 164179	India	Laboratory Maintained
m4-50	LDR_M	PI 614355	India	Laboratory Maintained
m4-122	LDR_M	PI 414723	India	Laboratory Maintained
m4-70	LDR_M	PI 164432	India	Laboratory Maintained
m4-52	LDR_M	PI 618838	China, Xinjiang Province	Laboratory Maintained
x095	LDR_M	PI 164662	India	National Mid-Term Genebank for Watermelon and Melon, China
m4-125	LDR_M	PI 124112	India	Laboratory Maintained
z24	LDR_M	Z24 melon	India	National Mid-Term Genebank for Watermelon and Melon, China
m4-135	LDR_M	Cinderella melon	Russia	Laboratory Maintained
m4-78	LDR_M	PI 164343	India	Laboratory Maintained
m4-75	LDR_M	PI 426629	Pakistan	Laboratory Maintained
m4-124	LDR_M	PI 124111	India	Laboratory Maintained
z14	LDR_M	PI 164329	India	National Mid-Term Genebank for Watermelon and Melon, China
x094	LDR_M	PI 164666	India	National Mid-Term Genebank for Watermelon and Melon, China
z16	LDR_M	PI 370020	India	National Mid-Term Genebank for Watermelon and Melon, China
m4-101	LDR_M	PI 164825	India	Laboratory Maintained
x172	LDR_M	PI 164996	Turkey	National Mid-Term Genebank for Watermelon and Melon, China
m4-83	LDR_M	PI 179914	India	Laboratory Maintained
z25	LDR_M	PI 164395	India	National Mid-Term Genebank for Watermelon and Melon, China
m4-77	LDR_M	PI 164331	India	Laboratory Maintained
m4-88	LDR_M	PI 183046	India	Laboratory Maintained
z17	LDR_M	PI 140627	Iran	National Mid-Term Genebank for Watermelon and Melon, China
z23	LDR_M	PI 315408	Italy	National Mid-Term Genebank for Watermelon and Melon, China
z1	LDR_M	PI 169348	Turkey	National Mid-Term Genebank for Watermelon and Melon, China
z11	LDR_M	PI 165508	India	National Mid-Term Genebank for Watermelon and Melon, China
z7	LDR_M	PI 381761	India	National Mid-Term Genebank for Watermelon and Melon, China
m4-22	LDR_M	M-021	American	Laboratory Maintained
x108	LDR_M	PI 315407	France	National Mid-Term Genebank for Watermelon and Melon, China
x106	LDR_M	PI 140631	Iran	National Mid-Term Genebank for Watermelon and Melon, China
x234	LDR_M	Jin Zuan melon	China	National Mid-Term Genebank for Watermelon and Melon, China
x128	LDR_M	ZTG00180	Not Defined	National Mid-Term Genebank for Watermelon and Melon, China
z3	LDR_M	PI 169358	Turkey	National Mid-Term Genebank for Watermelon and Melon, China
m4-23	LDR_M	An Nong No.3	American	Laboratory Maintained
z27	LDR_M	PI 313980	Uzbekistan	National Mid-Term Genebank for Watermelon and Melon, China
z31	LDR_M	PI 143214	Iran	National Mid-Term Genebank for Watermelon and Melon, China
z13	LDR_M	PI 164586	India	National Mid-Term Genebank for Watermelon and Melon, China
x147	LDR_M	Bo Si Pi Ya Zi melon	China	National Mid-Term Genebank for Watermelon and Melon, China
x105	LDR_M	PI 140662	Italy	National Mid-Term Genebank for Watermelon and Melon, China
m4-92	LDR_M	PI 234607	South Africa	Laboratory Maintained
m4-116	IMP_M	Topmark	American	Laboratory Maintained
m4-58	IMP_M	White Pericarp Crisp melon No.1	China, Xingjiang Province	Laboratory Maintained
x062	IMP_M	Gloden phoenix 2301	China, Henan Province	National Mid-Term Genebank for Watermelon and Melon, China
x125	IMP_M	Lou Gua melon	China, Henan Province	National Mid-Term Genebank for Watermelon and Melon, China
x091	IMP_M	20KH.111	Afghanistan	National Mid-Term Genebank for Watermelon and Melon, China
x239	IMP_M	Jia Shi melon	China, Xingjiang Province	National Mid-Term Genebank for Watermelon and Melon, China
z29	IMP_M	PI 267083	Turkmenistan	National Mid-Term Genebank for Watermelon and Melon, China
x132	IMP_M	Pi Shan melon	China, Xingjiang Province	National Mid-Term Genebank for Watermelon and Melon, China
x099	IMP_M	PI 136210 S1	Canada	National Mid-Term Genebank for Watermelon and Melon, China
m4-115	IMP_M	IranH	Iran	Laboratory Maintained
m4-136	IMP_M	Xiao Guan melon	Russia	Laboratory Maintained
x236	IMP_M	Super Early Mature Honey King melon	China	National Mid-Term Genebank for Watermelon and Melon, China
m4-134	IMP_M	Jiu Yi Mao Wa Si Ka melon	Russia	Laboratory Maintained
x235	IMP_M	Chuang Ke Mi No.66	China	National Mid-Term Genebank for Watermelon and Melon, China
x076	IMP_M	PI 314653	Kazakhstan	National Mid-Term Genebank for Watermelon and Melon, China
x109	IMP_M	PI 345548	Ukraine	National Mid-Term Genebank for Watermelon and Melon, China
m4-16	IMP_M	S3	American	Laboratory Maintained
m4-137	IMP_M	M5-7 melon	Not Defined	Laboratory Maintained
x115	IMP_M	PI 136224	Canada	National Mid-Term Genebank for Watermelon and Melon, China
m4-1	IMP_M	XTopmark	American	Laboratory Maintained
m4-123	IMP_M	MR-1	American	Laboratory Maintained
m4-18	IMP_M	M-012	American	Laboratory Maintained
x151	IMP_M	Yi Xuan No.1	China, Hong Kong	National Mid-Term Genebank for Watermelon and Melon, China
z26	IMP_M	PI 353452	Russia	National Mid-Term Genebank for Watermelon and Melon, China
x130	IMP_M	X130 melon	Not Defined	National Mid-Term Genebank for Watermelon and Melon, China
x124	IMP_M	Sapphire melon	China, Xinjiang Province	National Mid-Term Genebank for Watermelon and Melon, China
x134	IMP_M	Yu Jin melon	China	National Mid-Term Genebank for Watermelon and Melon, China
m4-11	IMP_M	BF	American	Laboratory Maintained
m4-71	IMP_M	PI 304743	EI Salvador	Laboratory Maintained
m4-21	IMP_M	M-008	American	Laboratory Maintained
m4-3	IMP_M	WI998	American	Laboratory Maintained
x090	IMP_M	EPRITEL	Belgium	National Mid-Term Genebank for Watermelon and Melon, China
x084	IMP_M	Duke melon	China, Xinjiang Province	National Mid-Term Genebank for Watermelon and Melon, China
m4-67	IMP_M	PI 508448	Korea	Laboratory Maintained
x021	IMP_M	Distrinct New Flavor	American	National Mid-Term Genebank for Watermelon and Melon, China
m4-131	IMP_M	Dr-4	American	Laboratory Maintained
m4-13	IMP_M	BT3	American	Laboratory Maintained
m4-4	IMP_M	16A	American	Laboratory Maintained
m4-2	IMP_M	16H	American	Laboratory Maintained
m4-40	IMP_M	MRIL7-142	American	Laboratory Maintained
m4-31	IMP_M	MRIL7-51	American	Laboratory Maintained
x093	IMP_M	Nafl-Tukauie	France	National Mid-Term Genebank for Watermelon and Melon, China
x120	IMP_M	Mexico Gulf Stream melon	Mexico	National Mid-Term Genebank for Watermelon and Melon, China
x154	IMP_M	Primo-4	American	National Mid-Term Genebank for Watermelon and Melon, China
m4-27	IMP_M	MRIL7-32	American	Laboratory Maintained
m4-127	IMP_M	Nantais Oblong	France	Laboratory Maintained
m4-132	IMP_M	Dr-5	American	Laboratory Maintained
m4-117	IMP_M	Vedrantais	Italy	Laboratory Maintained
m4-118	IMP_M	PMR45	American	Laboratory Maintained
x074	IMP_M	PI 136229	Canada	National Mid-Term Genebank for Watermelon and Melon, China
m4-133	IMP_M	Dr-6	American	Laboratory Maintained
m4-120	IMP_M	WMR29	American	Laboratory Maintained
x233	IMP_M	Green imperial BeryI	China	National Mid-Term Genebank for Watermelon and Melon, China
m4-126	IMP_M	PMR6	American	Laboratory Maintained
x174	LDR_A	PI 143244	Iran	National Mid-Term Genebank for Watermelon and Melon, China
x087	LDR_A	PI 177351	China	National Mid-Term Genebank for Watermelon and Melon, China
x117	LDR_A	PI 136192	Canada	National Mid-Term Genebank for Watermelon and Melon, China
x169	LDR_A	Wu Lou Gong melon	China, Heilongjiang Province	National Mid-Term Genebank for Watermelon and Melon, China
x116	LDR_A	PI 136221	Canada	National Mid-Term Genebank for Watermelon and Melon, China
x058	LDR_A	Spot Tiger melon	China	National Mid-Term Genebank for Watermelon and Melon, China
x247	LDR_A	Kai Meng Hong No.2 melon	China	National Mid-Term Genebank for Watermelon and Melon, China
x252	LDR_A	Jade Bamboo melon	China	National Mid-Term Genebank for Watermelon and Melon, China
m1-43	LDR_A	BT19 melon	China	Laboratory Maintained
m4-61	LDR_A	PI 200817	Myanmar	Laboratory Maintained
x085	LDR_A	Green Skin and Flesh melon	China, Jiangsu Province	National Mid-Term Genebank for Watermelon and Melon, China
m1-4	LDR_A	Q1 melon	China, Heilongjiang Province	Laboratory Maintained
m1-20	LDR_A	Q13 melon	China, Heilongjiang Province	Laboratory Maintained
m1-119	LDR_A	M1-119 melon	China, Heilongjiang Province	Laboratory Maintained
x016	LDR_A	Shu Shu melon	China, Shanxi Province	National Mid-Term Genebank for Watermelon and Melon, China
m1-83	LDR_A	Q75 melon	China, Heilongjiang Province	Laboratory Maintained
x011	LDR_A	Waternut Yellow melon	China, Hebei Province	National Mid-Term Genebank for Watermelon and Melon, China
x145	LDR_A	Yi Du No.2 melon	China, Shandong Province	National Mid-Term Genebank for Watermelon and Melon, China
m1-116	LDR_A	M1-116 melon	China, Heilongjiang Province	Laboratory Maintained
x205	LDR_A	M2-49 melon	China	National Mid-Term Genebank for Watermelon and Melon, China
x029	LDR_A	Ba Li Xiang melon	China, Nei Monggol Province	National Mid-Term Genebank for Watermelon and Melon, China
z21	LDR_A	PI 163219	India	National Mid-Term Genebank for Watermelon and Melon, China
x216	LDR_A	White Jade melon	China	National Mid-Term Genebank for Watermelon and Melon, China
m1-25	LDR_A	No. 40 melon	China	Laboratory Maintained
x065	LDR_A	San Ye Huang conomon melon	China, Jiangsu Province	National Mid-Term Genebank for Watermelon and Melon, China
x171	LDR_A	Xiao Cui Gua melon	China, Hebei Province	National Mid-Term Genebank for Watermelon and Melon, China
x160	LDR_A	Taiwan Honey melon	China, Heilongjiang Province	National Mid-Term Genebank for Watermelon and Melon, China
x075	LDR_A	New 92-S015	Russia	National Mid-Term Genebank for Watermelon and Melon, China
x113	LDR_A	Green Blue melon	China, Taiwan Provine	National Mid-Term Genebank for Watermelon and Melon, China
x100	LDR_A	Ba Zhang Qing Chang Zi melon	Japan	National Mid-Term Genebank for Watermelon and Melon, China
m1-57	LDR_A	Q49 melon	China, Heilongjiang Province	Laboratory Maintained
x192	LDR_A	Red Flesh conomon melon	China	National Mid-Term Genebank for Watermelon and Melon, China
x039	LDR_A	White Lotus Crisp melon	China, Nei Monggol Province	National Mid-Term Genebank for Watermelon and Melon, China
x201	LDR_A	Black Pericarp melon	China	National Mid-Term Genebank for Watermelon and Melon, China
m1-106	LDR_A	HN-8 melon	China	Laboratory Maintained
x069	LDR_A	Kurumeke No.6 melon	Japan	National Mid-Term Genebank for Watermelon and Melon, China
x224	LDR_A	Ge Xing Hua Tai melon	China	National Mid-Term Genebank for Watermelon and Melon, China
x170	LDR_A	Spot Crisp melon	China, Shandong Province	National Mid-Term Genebank for Watermelon and Melon, China
m1-22	LDR_A	BT45 melon	China	Laboratory Maintained
m1-41	LDR_A	Q28 melon	China, Heilongjiang Province	Laboratory Maintained
x162	LDR_A	White Phoenix melon	China, Jilin Province	National Mid-Term Genebank for Watermelon and Melon, China
x110	LDR_A	White rabbit Baby melon	China, Shanxi Province	National Mid-Term Genebank for Watermelon and Melon, China
x141	LDR_A	Yi Du Huang Yin No.1 melon	China, Shandong Province	National Mid-Term Genebank for Watermelon and Melon, China
x204	LDR_A	M2-75 melon	China	National Mid-Term Genebank for Watermelon and Melon, China
m1-1	LDR_A	Q41 melon	China, Heilongjiang Province	Laboratory Maintained
x024	LDR_A	Jin Hui 232 melon	China	National Mid-Term Genebank for Watermelon and Melon, China
x168	LDR_A	Pear Crisp melon	China, Shanxi Province	National Mid-Term Genebank for Watermelon and Melon, China
x166	LDR_A	Shandong Yellow melon	China, Shandong Province	National Mid-Term Genebank for Watermelon and Melon, China
m1-7	LDR_A	Q18 melon	China, Heilongjiang Province	Laboratory Maintained
x240	LDR_A	Jade Beauty melon	China	National Mid-Term Genebank for Watermelon and Melon, China
m1-101	IMP_A	HN-2 melon	China	Laboratory Maintained
m1-104	IMP_A	HN-6 melon	China	Laboratory Maintained
m1-107	IMP_A	HN-9 melon	China	Laboratory Maintained
m1-110	IMP_A	HN-12 melon	China	Laboratory Maintained
m1-111	IMP_A	HN-13 melon	China, Heilongjiang Province	Laboratory Maintained
m1-113	IMP_A	HN-5 melon	China	Laboratory Maintained
m1-115	IMP_A	M2-88-1	China, Liaoning Province	Laboratory Maintained
m1-15	IMP_A	Q8 melon	China, Heilongjiang Province	Laboratory Maintained
m1-19	IMP_A	Q11 melon	China, Heilongjiang Province	Laboratory Maintained
m1-24	IMP_A	Q17 melon	China, Heilongjiang Province	Laboratory Maintained
m1-27	IMP_A	Q22 melon	China, Heilongjiang Province	Laboratory Maintained
m1-30	IMP_A	BT51 melon	China	Laboratory Maintained
m1-37	IMP_A	BT16 melon	China	Laboratory Maintained
m1-38	IMP_A	Q5 melon	China, Heilongjiang Province	Laboratory Maintained
m1-39	IMP_A	Q3 melon	China, Heilongjiang Province	Laboratory Maintained
m1-42	IMP_A	Q14 melon	China, Heilongjiang Province	Laboratory Maintained
m1-46	IMP_A	BT43 melon	China	Laboratory Maintained
m1-76	IMP_A	Q53 melon	China, Heilongjiang Province	Laboratory Maintained
m1-87	IMP_A	Q59 melon	China, Heilongjiang Province	Laboratory Maintained
m1-95	IMP_A	No. 38 melon	China	Laboratory Maintained
m1-96	IMP_A	No. 39 melon	China	Laboratory Maintained
m4-102	IMP_A	PI 174175	Turkey	Laboratory Maintained
x001	IMP_A	Shi Leng Gou Gloden melon	China, Tianjin City	National Mid-Term Genebank for Watermelon and Melon, China
x003	IMP_A	Yellow Ha Ma Su melon	China, Jinlin Province	National Mid-Term Genebank for Watermelon and Melon, China
x006	IMP_A	Hu He No.1 melon	China, Nei Monggol Province	National Mid-Term Genebank for Watermelon and Melon, China
x018	IMP_A	Round Yellow melon	China, Heilongjiang Province	National Mid-Term Genebank for Watermelon and Melon, China
x030	IMP_A	Tian Ban Ye melon	China	National Mid-Term Genebank for Watermelon and Melon, China
x032	IMP_A	ZTG00409	China	National Mid-Term Genebank for Watermelon and Melon, China
x033	IMP_A	Gloden Aromatic Jade melon	China, Hubei Province	National Mid-Term Genebank for Watermelon and Melon, China
x036	IMP_A	Gloden Baby melon	Japan	National Mid-Term Genebank for Watermelon and Melon, China
x043	IMP_A	Jiu Li Xiang melon	China, Zhejiang Province	National Mid-Term Genebank for Watermelon and Melon, China
x044	IMP_A	Aromatic Spring melon	China, Henan Province	National Mid-Term Genebank for Watermelon and Melon, China
x047	IMP_A	Nong You No.2 melon	China, Taiwan Province	National Mid-Term Genebank for Watermelon and Melon, China
x054	IMP_A	Ha Ma Su No.2 melon	China, Liaoning Province	National Mid-Term Genebank for Watermelon and Melon, China
x060	IMP_A	Six Honey melon	China, Heilongjiang Province	National Mid-Term Genebank for Watermelon and Melon, China
x073	IMP_A	Xin Dong Yang melon	Japan	National Mid-Term Genebank for Watermelon and Melon, China
x083	IMP_A	Hong Tai melon	China, Heilongjiang Province	National Mid-Term Genebank for Watermelon and Melon, China
x096	IMP_A	Gloden Time melon	China, Nei Monggol Province	National Mid-Term Genebank for Watermelon and Melon, China
x123	IMP_A	Gloden Taro melon	China, Liaoning Province	National Mid-Term Genebank for Watermelon and Melon, China
x144	IMP_A	Jin Man Di No.2 melon	China, Hong Kong	National Mid-Term Genebank for Watermelon and Melon, China
x146	IMP_A	Yi Du Huang Yin No.3 melon	China, Shandong Province	National Mid-Term Genebank for Watermelon and Melon, China
x148	IMP_A	Da Mian melon No.1	China, Shandong Province	National Mid-Term Genebank for Watermelon and Melon, China
x149	IMP_A	Blue Pericarp Sweet Flesh melon	China, Jiangxi Province	National Mid-Term Genebank for Watermelon and Melon, China
x152	IMP_A	Liu 96C5 melon	China, Henan Province	National Mid-Term Genebank for Watermelon and Melon, China
x158	IMP_A	Beijing Pear melon	China, Shanxi Province	National Mid-Term Genebank for Watermelon and Melon, China
x161	IMP_A	Ping Guo Qing melon	China, Jiangxi Province	National Mid-Term Genebank for Watermelon and Melon, China
x165	IMP_A	Jin Ling melon	China, Jiangsu Province	National Mid-Term Genebank for Watermelon and Melon, China
x176	IMP_A	Silver Glory melon	China, Taiwan Province	National Mid-Term Genebank for Watermelon and Melon, China
x177	IMP_A	Gloden Sweet Willow melon	China, Liaoning Province	National Mid-Term Genebank for Watermelon and Melon, China
x190	IMP_A	Silver Holy melon	China	National Mid-Term Genebank for Watermelon and Melon, China
x191	IMP_A	Blue Sweet melon	China	National Mid-Term Genebank for Watermelon and Melon, China
x193	IMP_A	White Pericarp Crisp melon No.2	China	National Mid-Term Genebank for Watermelon and Melon, China
x194	IMP_A	Luo Hua Tian melon	China	National Mid-Term Genebank for Watermelon and Melon, China
x199	IMP_A	Shan Sweet No.1 melon	China, Shanxi Province	National Mid-Term Genebank for Watermelon and Melon, China
x202	IMP_A	Spot Croissant honey melon	China	National Mid-Term Genebank for Watermelon and Melon, China
x215	IMP_A	Sha Bai Sweet King melon	China	National Mid-Term Genebank for Watermelon and Melon, China
x217	IMP_A	Elaborate Snow Beauty melon	China	National Mid-Term Genebank for Watermelon and Melon, China
x219	IMP_A	Elaborate Sweet and Crisp King melon	China	National Mid-Term Genebank for Watermelon and Melon, China
x244	IMP_A	Jia Mi-518 melon	China	National Mid-Term Genebank for Watermelon and Melon, China
x245	IMP_A	Kai Meng Hong No.1 melon	China	National Mid-Term Genebank for Watermelon and Melon, China
x250	IMP_A	Super Sweet 8 kilometer melon	China	National Mid-Term Genebank for Watermelon and Melon, China
x078	IMP_A	Gloden No.9 melon	Japan	National Mid-Term Genebank for Watermelon and Melon, China
m1-11	IMP_A	Q29 melon	China, Heilongjiang Province	Laboratory Maintained
m1-23	IMP_A	BT46 melon	China	Laboratory Maintained
m1-28	IMP_A	Q21 melon	China, Heilongjiang Province	Laboratory Maintained
m1-33	IMP_A	Q15 melon	China, Heilongjiang Province	Laboratory Maintained
m1-36	IMP_A	Q37 melon	China, Heilongjiang Province	Laboratory Maintained
m1-49	IMP_A	Q25 melon	China, Heilongjiang Province	Laboratory Maintained
m1-74	IMP_A	Q68 melon	China, Heilongjiang Province	Laboratory Maintained
m1-92	IMP_A	Q80 melon	China, Heilongjiang Province	Laboratory Maintained
x005	IMP_A	Hu He No.2 melon	China, Nei Monggol Province	National Mid-Term Genebank for Watermelon and Melon, China
x013	IMP_A	Jin Bao Pi melon	China	National Mid-Term Genebank for Watermelon and Melon, China
x023	IMP_A	Da Mian melon No.2	China, Shandong Province	National Mid-Term Genebank for Watermelon and Melon, China
x026	IMP_A	White Quicksand melon	China, Shanxi Province	National Mid-Term Genebank for Watermelon and Melon, China
x027	IMP_A	Huang Cai melon	China, Jinlin Province	National Mid-Term Genebank for Watermelon and Melon, China
x034	IMP_A	Jin Nong No.4 melon	China, Hubei Province	National Mid-Term Genebank for Watermelon and Melon, China
x045	IMP_A	Lan melon	China	National Mid-Term Genebank for Watermelon and Melon, China
x053	IMP_A	Ha Ma Su No.3 melon	China, Liaoning Province	National Mid-Term Genebank for Watermelon and Melon, China
x059	IMP_A	Huang Sha Honey melon	China, Heilongjiang Province	National Mid-Term Genebank for Watermelon and Melon, China
x082	IMP_A	Red Flesh melon	China, Heilongjiang Province	National Mid-Term Genebank for Watermelon and Melon, China
x136	IMP_A	Mi Zi Huang Dan Zi melon	China, Xinjiang Province	National Mid-Term Genebank for Watermelon and Melon, China
x138	IMP_A	Yin Xuan Huang Zi melon	China, Henan Province	National Mid-Term Genebank for Watermelon and Melon, China
x142	IMP_A	Liu 98C100 melon	China, Henan Province	National Mid-Term Genebank for Watermelon and Melon, China
x143	IMP_A	Ha Ma Su No.4 melon	China, Liaoning Province	National Mid-Term Genebank for Watermelon and Melon, China
x156	IMP_A	Shi Dao Jin melon	China, Henan Province	National Mid-Term Genebank for Watermelon and Melon, China
x157	IMP_A	White Seed Waternut Crisp melon	China, Shandong Province	National Mid-Term Genebank for Watermelon and Melon, China
x163	IMP_A	Tian Cai melon	China, Zhejiang Province	National Mid-Term Genebank for Watermelon and Melon, China
x167	IMP_A	Hai Dong Qing melon	China, Shanghai City	National Mid-Term Genebank for Watermelon and Melon, China
x197	IMP_A	Snow Baby melon	China	National Mid-Term Genebank for Watermelon and Melon, China
x200	IMP_A	Hua Pi Mian melon	China	National Mid-Term Genebank for Watermelon and Melon, China
x203	IMP_A	Croissant honey melon No.1	China	National Mid-Term Genebank for Watermelon and Melon, China
x248	IMP_A	Hui Shu Zi melon	China	National Mid-Term Genebank for Watermelon and Melon, China
x164	IMP_A	Blue sheepshead melon	China, Liaoning Province	National Mid-Term Genebank for Watermelon and Melon, China
x210	IMP_A	High Sugar Prince melon	China	National Mid-Term Genebank for Watermelon and Melon, China
x211	IMP_A	Super Early Mature King melon	China	National Mid-Term Genebank for Watermelon and Melon, China
x212	IMP_A	Sweet Aromatic melon	China	National Mid-Term Genebank for Watermelon and Melon, China
x246	IMP_A	Da Lv Ma melon	China	National Mid-Term Genebank for Watermelon and Melon, China
x249	IMP_A	Long Sweet No.4 melon	China, Heilongjiang Province	National Mid-Term Genebank for Watermelon and Melon, China
x007	IMP_A	Hu Xian melon	China, Shanxi Province	National Mid-Term Genebank for Watermelon and Melon, China
x198	IMP_A	Croissant honey melon No.2	China	National Mid-Term Genebank for Watermelon and Melon, China
x131	IMP_A	Jue Song melon	Malaysia	National Mid-Term Genebank for Watermelon and Melon, China
x056	IMP_A	Black Peach melon	China, Heilongjiang Province	National Mid-Term Genebank for Watermelon and Melon, China
x150	IMP_A	Tie Zi Lv melon	China, Shandong Province	National Mid-Term Genebank for Watermelon and Melon, China
x009	IMP_A	Lao Shu Wei melon	China, Shanxi Province	National Mid-Term Genebank for Watermelon and Melon, China
x097	IMP_A	Wang Gu Dan melon	China, Heilongjiang Province	National Mid-Term Genebank for Watermelon and Melon, China
m1-34	IMP_A	Q19 melon	China, Heilongjiang Province	Laboratory Maintained
m1-5	IMP_A	Q12 melon	China, Heilongjiang Province	Laboratory Maintained
x049	IMP_A	Gloden Taro No.1 melon	Japan	National Mid-Term Genebank for Watermelon and Melon, China
x081	IMP_A	Shi Leng Gloden melon	China, Shandong Province	National Mid-Term Genebank for Watermelon and Melon, China
m1-12	ND	Q4 melon	China, Heilongjiang Province	Laboratory Maintained
x196	ND	Dragon decorative Jade melon	China	National Mid-Term Genebank for Watermelon and Melon, China
x077	ND	Xin Yin No.2	Russia	National Mid-Term Genebank for Watermelon and Melon, China
m4-12	ND	Resistance No.2	American	Laboratory Maintained
z28	ND	PI 164400	Turkey	National Mid-Term Genebank for Watermelon and Melon, China
x080	ND	Hu He No.8 melon	China, Nei Monggol Province	National Mid-Term Genebank for Watermelon and Melon, China
m4-45	ND	Changs No.3 melon	American	Laboratory Maintained
x214	ND	Jin Mi Tian Shuai	China	National Mid-Term Genebank for Watermelon and Melon, China
x159	ND	Ba Jiang No.2 melon	China, Liaoning Province	National Mid-Term Genebank for Watermelon and Melon, China
x208	ND	Zhen Tian Shuai melon	China	National Mid-Term Genebank for Watermelon and Melon, China
x122	ND	New century melon	China	National Mid-Term Genebank for Watermelon and Melon, China
x038	ND	Pu Tian No.1 melon	China, Fujian Province	National Mid-Term Genebank for Watermelon and Melon, China
x195	ND	Qian Tian No.2 melon	China	National Mid-Term Genebank for Watermelon and Melon, China
x107	ND	PI 345551	Russia	National Mid-Term Genebank for Watermelon and Melon, China
x063	ND	Italy melon	Italy	National Mid-Term Genebank for Watermelon and Melon, China
x010	ND	Mei Dou Ye melon	China, Henan Province	National Mid-Term Genebank for Watermelon and Melon, China
m4-53	ND	PI 614433	India	Laboratory Maintained
x092	ND	ZTG00903	Not Defined	National Mid-Term Genebank for Watermelon and Melon, China
x061	ND	Te Bai Mi melon	China, Henan Province	National Mid-Term Genebank for Watermelon and Melon, China
m1-32	ND	Q39 melon	China, Heilongjiang Province	Laboratory Maintained
x031	ND	San Leng Red melon	China, Henan Province	National Mid-Term Genebank for Watermelon and Melon, China
x155	ND	PI 164858	India	National Mid-Term Genebank for Watermelon and Melon, China
x241	ND	Jing Tian melon	China	National Mid-Term Genebank for Watermelon and Melon, China
x057	ND	Bai Tao melon	China	National Mid-Term Genebank for Watermelon and Melon, China
m1-59	ND	Q55 melon	China	Laboratory Maintained
x119	ND	PI 136206	Canada	National Mid-Term Genebank for Watermelon and Melon, China
m4-5	ND	Elizabeth Male Parent melon	China	Laboratory Maintained

## Sheet: Tab. S2
Tab. S2 Putative regions of domestication sweeps (top 5%)
Chromosome	Sweep name	Start	End	Mean XP-CLR	Comparison
1	DA001	1755025	1804825	8.8674	WT versus LDR_A
1	DA002	3780025	3829825	8.57252	WT versus LDR_A
1	DA003	4770025	4819825	8.81106	WT versus LDR_A
1	DA004	4950025	5089825	8.133	WT versus LDR_A
1	DA005	5220025	5269825	9.1028	WT versus LDR_A
1	DA006	5625025	5764825	8.817	WT versus LDR_A
1	DA007	5850025	5899825	8.314	WT versus LDR_A
1	DA008	6840025	7159825	10.245	WT versus LDR_A
1	DA009	7560025	7609825	9.32863	WT versus LDR_A
1	DA010	9855025	9904825	15.8463	WT versus LDR_A
1	DA011	12015025	12064825	7.83624	WT versus LDR_A
1	DA012	13185025	13459825	15.867	WT versus LDR_A
1	DA013	14130025	14269825	8.854	WT versus LDR_A
1	DA014	14490025	14584825	8.857	WT versus LDR_A
1	DA015	14985025	15034825	8.40819	WT versus LDR_A
1	DA016	15480025	15619825	14.524	WT versus LDR_A
1	DA017	18270025	18319825	7.95142	WT versus LDR_A
1	DA018	18630025	18814825	8.217	WT versus LDR_A
1	DA019	19260025	19624825	9.925	WT versus LDR_A
1	DA020	20340025	20434825	8.072	WT versus LDR_A
1	DA021	20745025	20794825	8.31846	WT versus LDR_A
1	DA022	21285025	21334825	7.78556	WT versus LDR_A
1	DA023	21510025	21604825	9.501	WT versus LDR_A
1	DA024	22230025	22279825	7.75904	WT versus LDR_A
1	DA025	22545025	22684825	8.42	WT versus LDR_A
1	DA026	24750025	24799825	11.8826	WT versus LDR_A
1	DA027	24975025	25024825	8.05866	WT versus LDR_A
1	DA028	25065025	25249825	9.953	WT versus LDR_A
1	DA029	25380025	25429825	9.40125	WT versus LDR_A
1	DA030	25605025	25654825	14.779	WT versus LDR_A
1	DA031	25740025	25789825	9.36253	WT versus LDR_A
1	DA032	27990025	28039825	8.97671	WT versus LDR_A
1	DA033	28125025	28174825	11.3588	WT versus LDR_A
1	DA034	28890025	28939825	11.1439	WT versus LDR_A
1	DA035	29430025	29479825	8.31399	WT versus LDR_A
1	DA036	35280025	35382225	10.26	WT versus LDR_A
2	DA037	4230138	4279938	8.1089	WT versus LDR_A
2	DA038	4410138	4504938	9.098	WT versus LDR_A
2	DA039	5040138	5089938	8.16126	WT versus LDR_A
2	DA040	5670138	5719938	8.03261	WT versus LDR_A
2	DA041	8145138	8329938	8.556	WT versus LDR_A
2	DA042	12465138	12559938	9.916	WT versus LDR_A
2	DA043	13050138	13144938	10.058	WT versus LDR_A
2	DA044	13320138	13369938	8.90785	WT versus LDR_A
2	DA045	13455138	13549938	11.747	WT versus LDR_A
2	DA046	13725138	13819938	13.893	WT versus LDR_A
2	DA047	14985138	15034938	8.48402	WT versus LDR_A
2	DA048	17910138	17959938	11.9845	WT versus LDR_A
2	DA049	20475138	20524938	12.8961	WT versus LDR_A
2	DA050	24210138	24259938	7.57062	WT versus LDR_A
3	DA051	369	184969	11.408	WT versus LDR_A
3	DA052	540169	679969	7.794	WT versus LDR_A
3	DA053	945169	1039969	13.672	WT versus LDR_A
3	DA054	1755169	1804969	7.89206	WT versus LDR_A
3	DA055	4950169	5089969	10.468	WT versus LDR_A
3	DA056	5805169	5899969	9.426	WT versus LDR_A
3	DA057	7830169	7879969	16.09	WT versus LDR_A
3	DA058	8145169	8194969	17.8349	WT versus LDR_A
3	DA059	9045169	9139969	8.832	WT versus LDR_A
3	DA060	10350169	10624969	13.991	WT versus LDR_A
3	DA061	12465169	12514969	9.52484	WT versus LDR_A
3	DA062	12825169	13189969	16.571	WT versus LDR_A
3	DA063	13905169	13954969	9.11587	WT versus LDR_A
3	DA064	15075169	15124969	10.1526	WT versus LDR_A
3	DA065	15885169	16204969	13.504	WT versus LDR_A
3	DA066	17910169	18544969	14.047	WT versus LDR_A
3	DA067	18630169	18679969	12.079	WT versus LDR_A
3	DA068	18900169	18994969	16.835	WT versus LDR_A
3	DA069	19890169	19984969	8.316	WT versus LDR_A
3	DA070	21150169	21199969	8.99161	WT versus LDR_A
3	DA071	26595169	26644969	8.32529	WT versus LDR_A
4	DA072	3150103	3199903	7.86565	WT versus LDR_A
4	DA073	8235103	8374903	7.998	WT versus LDR_A
4	DA074	8460103	8554903	9.832	WT versus LDR_A
4	DA075	8640103	8734903	9.16	WT versus LDR_A
4	DA076	9045103	9094903	8.40903	WT versus LDR_A
4	DA077	9675103	9724903	8.1237	WT versus LDR_A
4	DA078	10035103	10084903	8.17966	WT versus LDR_A
4	DA079	10305103	10354903	12.5828	WT versus LDR_A
4	DA080	10530103	10579903	28.3746	WT versus LDR_A
4	DA081	10800103	10984903	12.982	WT versus LDR_A
4	DA082	11250103	11299903	7.58845	WT versus LDR_A
4	DA083	12015103	12109903	13.001	WT versus LDR_A
4	DA084	12285103	12514903	11.001	WT versus LDR_A
4	DA085	13230103	13279903	18.2158	WT versus LDR_A
4	DA086	16650103	16699903	9.27925	WT versus LDR_A
4	DA087	18855103	18904903	7.869	WT versus LDR_A
4	DA088	19035103	19084903	10.059	WT versus LDR_A
4	DA089	24750103	24844903	9.808	WT versus LDR_A
4	DA090	25290103	25339903	10.497	WT versus LDR_A
5	DA091	90007	139807	8.20563	WT versus LDR_A
5	DA092	4635007	4684807	8.00898	WT versus LDR_A
5	DA093	8325007	8374807	12.0831	WT versus LDR_A
5	DA094	9900007	9949807	9.62085	WT versus LDR_A
5	DA095	13320007	13504807	13.227	WT versus LDR_A
5	DA096	14310007	14404807	12.809	WT versus LDR_A
5	DA097	14625007	14719807	9.208	WT versus LDR_A
5	DA098	14805007	14854807	8.36308	WT versus LDR_A
5	DA099	15750007	15799807	8.94035	WT versus LDR_A
5	DA100	16290007	16339807	10.9541	WT versus LDR_A
5	DA101	16830007	16879807	8.09279	WT versus LDR_A
5	DA102	17505007	17734807	8.887	WT versus LDR_A
5	DA103	18000007	18049807	21.7028	WT versus LDR_A
5	DA104	18630007	18679807	7.8369	WT versus LDR_A
5	DA105	18765007	18814807	8.68187	WT versus LDR_A
5	DA106	20385007	20434807	13.3632	WT versus LDR_A
5	DA107	24435007	24484807	8.82119	WT versus LDR_A
6	DA108	8190069	8239869	10.2123	WT versus LDR_A
6	DA109	9000069	9049869	8.66876	WT versus LDR_A
6	DA110	11205069	11524869	11.912	WT versus LDR_A
6	DA111	11835069	11884869	9.8721	WT versus LDR_A
6	DA112	15300069	15349869	12.6973	WT versus LDR_A
6	DA113	15525069	15574869	8.28386	WT versus LDR_A
6	DA114	16425069	16474869	7.59778	WT versus LDR_A
6	DA115	16920069	16969869	7.85418	WT versus LDR_A
6	DA116	17055069	17194869	10.689	WT versus LDR_A
6	DA117	17325069	17374869	10.5252	WT versus LDR_A
6	DA118	17910069	17959869	9.84054	WT versus LDR_A
6	DA119	18225069	18364869	9.099	WT versus LDR_A
6	DA120	18540069	18679869	9.064	WT versus LDR_A
6	DA121	18765069	18814869	9.94794	WT versus LDR_A
6	DA122	19980069	20029869	7.83993	WT versus LDR_A
6	DA123	20970069	21064869	8.7	WT versus LDR_A
6	DA124	21690069	21739869	8.10466	WT versus LDR_A
6	DA125	28845069	29029869	10.927	WT versus LDR_A
6	DA126	29295069	29344869	8.78458	WT versus LDR_A
6	DA127	29475069	29524869	14.699	WT versus LDR_A
6	DA128	30420069	30514869	13.143	WT versus LDR_A
7	DA129	584	139984	10.58	WT versus LDR_A
7	DA130	4905184	5044984	17.653	WT versus LDR_A
7	DA131	5130184	5179984	8.41824	WT versus LDR_A
7	DA132	6750184	6844984	8.153	WT versus LDR_A
7	DA133	7560184	7609984	7.81906	WT versus LDR_A
7	DA134	7785184	7834984	8.13574	WT versus LDR_A
7	DA135	7965184	8059984	8.647	WT versus LDR_A
7	DA136	8685184	8734984	8.06962	WT versus LDR_A
7	DA137	14355184	14539984	15.551	WT versus LDR_A
7	DA138	16875184	16969984	8.296	WT versus LDR_A
7	DA139	20115184	20164984	8.06213	WT versus LDR_A
7	DA140	20250184	20299984	9.10876	WT versus LDR_A
8	DA141	276	94876	9.306	WT versus LDR_A
8	DA142	14715076	14809876	9.466	WT versus LDR_A
8	DA143	18810076	18859876	8.05603	WT versus LDR_A
8	DA144	20475076	20524876	9.09903	WT versus LDR_A
8	DA145	20790076	20839876	9.01764	WT versus LDR_A
8	DA146	20925076	21019876	12.054	WT versus LDR_A
8	DA147	21240076	21514876	19.689	WT versus LDR_A
8	DA148	21600076	21739876	9.197	WT versus LDR_A
8	DA149	21870076	22099876	15.01	WT versus LDR_A
8	DA150	22545076	22594876	9.19008	WT versus LDR_A
8	DA151	31410076	31459876	15.2237	WT versus LDR_A
9	DA152	675191	724991	7.69994	WT versus LDR_A
9	DA153	6345191	6439991	11.703	WT versus LDR_A
9	DA154	7470191	7519991	7.93986	WT versus LDR_A
9	DA155	8685191	8734991	12.0838	WT versus LDR_A
9	DA156	10350191	10444991	9.48	WT versus LDR_A
9	DA157	12960191	13009991	8.2773	WT versus LDR_A
9	DA158	15480191	15529991	9.90287	WT versus LDR_A
9	DA159	16020191	16114991	15.603	WT versus LDR_A
9	DA160	16515191	16609991	8.474	WT versus LDR_A
9	DA161	23850191	23899991	9.88765	WT versus LDR_A
10	DA162	5580166	5629966	9.51895	WT versus LDR_A
10	DA163	7605166	7654966	8.07269	WT versus LDR_A
10	DA164	10305166	10444966	8.6	WT versus LDR_A
10	DA165	10530166	10669966	9.153	WT versus LDR_A
10	DA166	14355166	14404966	7.91411	WT versus LDR_A
10	DA167	16785166	16834966	8.54232	WT versus LDR_A
10	DA168	17055166	17104966	7.89679	WT versus LDR_A
10	DA169	19170166	19219966	7.67348	WT versus LDR_A
10	DA170	19395166	19534966	9.976	WT versus LDR_A
10	DA171	20070166	20209966	12.12	WT versus LDR_A
10	DA172	20745166	20794966	13.1661	WT versus LDR_A
10	DA173	20970166	21019966	8.03223	WT versus LDR_A
10	DA174	21330166	21379966	9.10233	WT versus LDR_A
10	DA175	22455166	22594966	8.931	WT versus LDR_A
10	DA176	23175166	23269966	9.2064	WT versus LDR_A
10	DA177	23400166	23809966	8.645	WT versus LDR_A
10	DA178	23895166	24169966	8.885	WT versus LDR_A
10	DA179	25245166	25361566	12.3	WT versus LDR_A
11	DA180	1440013	1489813	11.2279	WT versus LDR_A
11	DA181	1575013	1624813	8.36849	WT versus LDR_A
11	DA182	4410013	4459813	9.97753	WT versus LDR_A
11	DA183	4815013	4864813	7.70088	WT versus LDR_A
11	DA184	7290013	7429813	8.4395	WT versus LDR_A
11	DA185	7830013	7879813	13.4668	WT versus LDR_A
11	DA186	8010013	8194813	8.81705	WT versus LDR_A
11	DA187	9630013	9724813	9.65465	WT versus LDR_A
11	DA188	13050013	13144813	10.8872	WT versus LDR_A
11	DA189	14085013	14134813	7.66309	WT versus LDR_A
11	DA190	14310013	14584813	10.8586	WT versus LDR_A
11	DA191	17460013	17554813	8.73358	WT versus LDR_A
11	DA192	17730013	17779813	10.2938	WT versus LDR_A
11	DA193	19710013	20344813	9.28852	WT versus LDR_A
11	DA194	21465013	21514813	10.956	WT versus LDR_A
11	DA195	21735013	21784813	7.745	WT versus LDR_A
11	DA196	22500013	22594813	9.127	WT versus LDR_A
11	DA197	22950013	23044813	10.0091	WT versus LDR_A
11	DA198	24750013	24799813	7.87598	WT versus LDR_A
11	DA199	25065013	25204813	10.9704	WT versus LDR_A
11	DA200	25515013	25609813	10.4863	WT versus LDR_A
12	DA201	42	229842	11.0873	WT versus LDR_A
12	DA202	4050042	4099842	11.9499	WT versus LDR_A
12	DA203	4725042	4774842	9.04809	WT versus LDR_A
12	DA204	4995042	5044842	7.60775	WT versus LDR_A
12	DA205	5715042	5854842	8.73831	WT versus LDR_A
12	DA206	8190042	8239842	9.17686	WT versus LDR_A
12	DA207	18945042	18994842	9.41539	WT versus LDR_A
1	DM001	5580025	5764825	8.631	WT versus LDR_M
1	DM002	8865025	8914825	7.50813	WT versus LDR_M
1	DM003	9855025	9904825	11.1716	WT versus LDR_M
1	DM004	13230025	13279825	8.75346	WT versus LDR_M
1	DM005	13365025	13459825	12.276	WT versus LDR_M
1	DM006	14175025	14224825	7.134	WT versus LDR_M
1	DM007	15525025	15619825	15.114	WT versus LDR_M
1	DM008	16155025	16204825	7.35868	WT versus LDR_M
1	DM009	16830025	16879825	7.44186	WT versus LDR_M
1	DM010	19350025	19624825	10.839	WT versus LDR_M
1	DM011	21240025	21334825	7.332	WT versus LDR_M
1	DM012	22995025	23044825	12.4224	WT versus LDR_M
1	DM013	23310025	23359825	7.70601	WT versus LDR_M
1	DM014	24750025	24799825	7.56227	WT versus LDR_M
1	DM015	25380025	25429825	8.32709	WT versus LDR_M
1	DM016	25605025	25654825	12.8325	WT versus LDR_M
1	DM017	25740025	25789825	8.45494	WT versus LDR_M
1	DM018	29430025	29479825	8.12522	WT versus LDR_M
1	DM019	35280025	35382225	9.131	WT versus LDR_M
2	DM020	4410004	4504804	7.296	WT versus LDR_M
2	DM021	8775004	8824804	10.1599	WT versus LDR_M
2	DM022	10665004	10714804	7.27544	WT versus LDR_M
2	DM023	12465004	12514804	8.13851	WT versus LDR_M
2	DM024	13095004	13144804	9.43994	WT versus LDR_M
2	DM025	13320004	13414804	9.547	WT versus LDR_M
2	DM026	13725004	13819804	13.949	WT versus LDR_M
2	DM027	15750004	15799804	21.1146	WT versus LDR_M
2	DM028	17910004	17959804	7.3302	WT versus LDR_M
2	DM029	18720004	18859804	10.567	WT versus LDR_M
2	DM030	22995004	23044804	8.04929	WT versus LDR_M
2	DM031	23670004	23764804	7.199	WT versus LDR_M
2	DM032	26055004	26104804	7.88965	WT versus LDR_M
3	DM033	369	184969	9.934	WT versus LDR_M
3	DM034	270169	319969	8.90957	WT versus LDR_M
3	DM035	495169	679969	7.145	WT versus LDR_M
3	DM036	1755169	1804969	12.4525	WT versus LDR_M
3	DM037	3240169	3289969	7.88077	WT versus LDR_M
3	DM038	4320169	4369969	7.11039	WT versus LDR_M
3	DM039	4905169	5089969	12.009	WT versus LDR_M
3	DM040	5805169	5899969	10.552	WT versus LDR_M
3	DM041	6615169	6754969	9.148	WT versus LDR_M
3	DM042	6840169	6889969	7.55873	WT versus LDR_M
3	DM043	7020169	7159969	7.835	WT versus LDR_M
3	DM044	7830169	7879969	8.05293	WT versus LDR_M
3	DM045	8145169	8284969	17.18	WT versus LDR_M
3	DM046	9090169	9274969	11.511	WT versus LDR_M
3	DM047	10305169	10354969	7.80538	WT versus LDR_M
3	DM048	10485169	10534969	8.82268	WT versus LDR_M
3	DM049	12420169	12514969	10.347	WT versus LDR_M
3	DM050	12825169	13189969	22.968	WT versus LDR_M
3	DM051	13905169	14044969	9.145	WT versus LDR_M
3	DM052	15075169	15124969	7.4951	WT versus LDR_M
3	DM053	15660169	15754969	18.787	WT versus LDR_M
3	DM054	15885169	16204969	27.848	WT versus LDR_M
3	DM055	17865169	18679969	22.416	WT versus LDR_M
3	DM056	18810169	19039969	23.186	WT versus LDR_M
3	DM057	19755169	19804969	9.59569	WT versus LDR_M
3	DM058	19890169	19984969	9.49	WT versus LDR_M
3	DM059	20790169	20839969	8.58701	WT versus LDR_M
3	DM060	21150169	21244969	8.898	WT versus LDR_M
3	DM061	26595169	26644969	7.30978	WT versus LDR_M
4	DM062	180103	229903	7.55031	WT versus LDR_M
4	DM063	3105103	3199903	10.103	WT versus LDR_M
4	DM064	8190103	8284903	8.952	WT versus LDR_M
4	DM065	9675103	9724903	7.54361	WT versus LDR_M
4	DM066	10035103	10084903	9.16141	WT versus LDR_M
4	DM067	10305103	10579903	14.38	WT versus LDR_M
4	DM068	10800103	10984903	14.858	WT versus LDR_M
4	DM069	11160103	11299903	7.331	WT versus LDR_M
4	DM070	12015103	12064903	7.0295	WT versus LDR_M
4	DM071	12465103	12604903	7.609	WT versus LDR_M
4	DM072	12915103	13009903	8.374	WT versus LDR_M
4	DM073	13185103	13324903	12.103	WT versus LDR_M
4	DM074	15525103	15574903	7.07134	WT versus LDR_M
4	DM075	16020103	16069903	9.95128	WT versus LDR_M
4	DM076	16650103	16699903	7.55433	WT versus LDR_M
4	DM077	19035103	19084903	8.09673	WT versus LDR_M
4	DM078	24750103	24844903	9.634	WT versus LDR_M
4	DM079	25290103	25339903	9.58423	WT versus LDR_M
5	DM080	90007	139807	7.24206	WT versus LDR_M
5	DM081	1575007	1624807	6.96158	WT versus LDR_M
5	DM082	4095007	4144807	6.97354	WT versus LDR_M
5	DM083	6300007	6349807	6.97224	WT versus LDR_M
5	DM084	8325007	8374807	11.038	WT versus LDR_M
5	DM085	13320007	13504807	11.26	WT versus LDR_M
5	DM086	14310007	14494807	11.745	WT versus LDR_M
5	DM087	14715007	14809807	12.362	WT versus LDR_M
5	DM088	15750007	15799807	7.37095	WT versus LDR_M
5	DM089	16290007	16339807	9.35344	WT versus LDR_M
5	DM090	16560007	16609807	8.15294	WT versus LDR_M
5	DM091	17595007	17644807	9.29113	WT versus LDR_M
5	DM092	18000007	18139807	12.127	WT versus LDR_M
5	DM093	18585007	18814807	8.05	WT versus LDR_M
5	DM094	24435007	24484807	8.22592	WT versus LDR_M
5	DM095	25605007	25654807	7.59588	WT versus LDR_M
6	DM096	495069	544869	8.8199	WT versus LDR_M
6	DM097	5220069	5269869	7.79212	WT versus LDR_M
6	DM098	7470069	7519869	8.851	WT versus LDR_M
6	DM099	8775069	8869869	8.704	WT versus LDR_M
6	DM100	15300069	15349869	7.56333	WT versus LDR_M
6	DM101	16200069	16339869	10.777	WT versus LDR_M
6	DM102	16650069	16699869	10.9837	WT versus LDR_M
6	DM103	16920069	16969869	6.94897	WT versus LDR_M
6	DM104	17145069	17194869	13.534	WT versus LDR_M
6	DM105	17325069	17374869	8.64289	WT versus LDR_M
6	DM106	17910069	17959869	7.89446	WT versus LDR_M
6	DM107	18765069	18814869	7.97003	WT versus LDR_M
6	DM108	19980069	20029869	9.22258	WT versus LDR_M
6	DM109	20970069	21064869	8.415	WT versus LDR_M
6	DM110	21510069	21559869	7.34394	WT versus LDR_M
6	DM111	27765069	27814869	7.37684	WT versus LDR_M
6	DM112	28890069	28939869	10.9292	WT versus LDR_M
6	DM113	29475069	29524869	11.1246	WT versus LDR_M
6	DM114	30420069	30514869	8.613	WT versus LDR_M
7	DM115	584	139984	13.491	WT versus LDR_M
7	DM116	225184	274984	7.09793	WT versus LDR_M
7	DM117	2970184	3019984	9.2899	WT versus LDR_M
7	DM118	3285184	3424984	7.573	WT versus LDR_M
7	DM119	3735184	3784984	7.05395	WT versus LDR_M
7	DM120	4950184	5044984	9.125	WT versus LDR_M
7	DM121	7560184	7609984	7.40628	WT versus LDR_M
7	DM122	7965184	8059984	8.184	WT versus LDR_M
7	DM123	8685184	8734984	10.1603	WT versus LDR_M
7	DM124	11340184	11389984	7.15997	WT versus LDR_M
7	DM125	14985184	15034984	7.59472	WT versus LDR_M
7	DM126	15120184	15439984	8.548	WT versus LDR_M
7	DM127	15525184	15619984	7.79	WT versus LDR_M
7	DM128	20250184	20344984	10.63	WT versus LDR_M
7	DM129	21735184	21784984	7.0883	WT versus LDR_M
7	DM130	23400184	23449984	6.99857	WT versus LDR_M
7	DM131	24300184	24349984	8.87068	WT versus LDR_M
7	DM132	26100184	26149984	7.17472	WT versus LDR_M
8	DM133	276	94876	9.945	WT versus LDR_M
8	DM134	3915076	3964876	12.575	WT versus LDR_M
8	DM135	6615076	6709876	11.843	WT versus LDR_M
8	DM136	6930076	7024876	8.267	WT versus LDR_M
8	DM137	14760076	14809876	12.1281	WT versus LDR_M
8	DM138	20655076	20839876	9.09	WT versus LDR_M
8	DM139	20925076	21064876	12.412	WT versus LDR_M
8	DM140	21285076	21739876	15.172	WT versus LDR_M
8	DM141	21825076	22099876	11.005	WT versus LDR_M
8	DM142	22860076	22909876	8.1983	WT versus LDR_M
8	DM143	31410076	31459876	16.7351	WT versus LDR_M
9	DM144	1391	49991	7.24305	WT versus LDR_M
9	DM145	6345191	6439991	8.665	WT versus LDR_M
9	DM146	7470191	7519991	7.43859	WT versus LDR_M
9	DM147	8685191	8734991	7.16947	WT versus LDR_M
9	DM148	11025191	11074991	7.29917	WT versus LDR_M
9	DM149	15480191	15529991	7.59928	WT versus LDR_M
9	DM150	16020191	16069991	7.46741	WT versus LDR_M
9	DM151	16515191	16564991	8.09291	WT versus LDR_M
9	DM152	17730191	17779991	7.12528	WT versus LDR_M
9	DM153	18900191	18949991	7.11907	WT versus LDR_M
9	DM154	20475191	20569991	14.44	WT versus LDR_M
9	DM155	21825191	21874991	7.84489	WT versus LDR_M
9	DM156	23850191	23899991	10.9723	WT versus LDR_M
10	DM157	5580166	5629966	11.0208	WT versus LDR_M
10	DM158	7245166	7294966	7.2824	WT versus LDR_M
10	DM159	7605166	7654966	10.4518	WT versus LDR_M
10	DM160	9225166	9364966	7.935	WT versus LDR_M
10	DM161	9900166	9994966	8.443	WT versus LDR_M
10	DM162	10530166	10669966	9.082	WT versus LDR_M
10	DM163	11295166	11344966	7.83697	WT versus LDR_M
10	DM164	12735166	12784966	9.86601	WT versus LDR_M
10	DM165	14355166	14404966	10.1544	WT versus LDR_M
10	DM166	14940166	14989966	8.78158	WT versus LDR_M
10	DM167	17055166	17104966	7.31299	WT versus LDR_M
10	DM168	20970166	21019966	10.8736	WT versus LDR_M
10	DM169	23175166	23269966	8.243	WT versus LDR_M
10	DM170	23400166	23809966	8.625	WT versus LDR_M
10	DM171	23895166	24124966	9.46	WT versus LDR_M
10	DM172	25245166	25294966	21.2232	WT versus LDR_M
11	DM173	900013	949813	7.28466	WT versus LDR_M
11	DM174	1440013	1489813	7.59388	WT versus LDR_M
11	DM175	2250013	2299813	8.4123	WT versus LDR_M
11	DM176	4095013	4144813	7.35363	WT versus LDR_M
11	DM177	4410013	4459813	8.42055	WT versus LDR_M
11	DM178	6255013	6304813	6.97106	WT versus LDR_M
11	DM179	9630013	9724813	10.414	WT versus LDR_M
11	DM180	11025013	11074813	7.21983	WT versus LDR_M
11	DM181	11520013	11569813	7.1371	WT versus LDR_M
11	DM182	12735013	12784813	8.66	WT versus LDR_M
11	DM183	13050013	13144813	11.225	WT versus LDR_M
11	DM184	14085013	14134813	7.57706	WT versus LDR_M
11	DM185	14310013	14584813	9.087	WT versus LDR_M
11	DM186	16515013	16564813	8.41103	WT versus LDR_M
11	DM187	17505013	17554813	8.11833	WT versus LDR_M
11	DM188	17730013	17779813	8.75945	WT versus LDR_M
11	DM189	18000013	18049813	7.20813	WT versus LDR_M
11	DM190	18315013	18364813	10.2806	WT versus LDR_M
11	DM191	19305013	19354813	7.73232	WT versus LDR_M
11	DM192	19710013	19894813	10.564	WT versus LDR_M
11	DM193	20115013	20164813	8.16906	WT versus LDR_M
11	DM194	20295013	20344813	7.3062	WT versus LDR_M
11	DM195	20880013	20929813	7.54026	WT versus LDR_M
11	DM196	21240013	21289813	7.17205	WT versus LDR_M
11	DM197	21735013	21784813	9.86524	WT versus LDR_M
11	DM198	22545013	22639813	8.475	WT versus LDR_M
11	DM199	22950013	23044813	8.269	WT versus LDR_M
11	DM200	24750013	24844813	8.599	WT versus LDR_M
11	DM201	25065013	25204813	11.396	WT versus LDR_M
11	DM202	25515013	25609813	11.34	WT versus LDR_M
11	DM203	27180013	27229813	7.18427	WT versus LDR_M
12	DM204	42	229842	11.304	WT versus LDR_M
12	DM205	1485042	1534842	7.7409	WT versus LDR_M
12	DM206	3645042	3694842	7.05167	WT versus LDR_M
12	DM207	4590042	4729842	8.783	WT versus LDR_M
12	DM208	4995042	5044842	8.74845	WT versus LDR_M
12	DM209	5670042	5989842	9.074	WT versus LDR_M
12	DM210	7470042	7519842	7.24941	WT versus LDR_M
12	DM211	8190042	8239842	7.54922	WT versus LDR_M
12	DM212	8415042	8464842	7.31511	WT versus LDR_M
12	DM213	10305042	10354842	8.85475	WT versus LDR_M
12	DM214	18900042	19039842	9.074	WT versus LDR_M
12	DM215	19440042	19489842	8.70788	WT versus LDR_M
12	DM216	23130042	23179842	8.17902	WT versus LDR_M
12	DM217	24975042	25024842	7.17547	WT versus LDR_M
DA, Putative regions of domestication for ssp. agrestis
DM, Putative regions of domestication for ssp. melo

## Sheet: Tab. S3
Tab. S3 Putative regions of improvement sweeps (top 5%)
Chromosome	Sweep name	Start	End	Mean XP-CLR	Comparison
1	IA001	2430094	2569894	0.567	LDR_A versus IMP_A
1	IA002	3285094	3379894	0.434	LDR_A versus IMP_A
1	IA003	4950094	5044894	0.595	LDR_A versus IMP_A
1	IA004	9405094	9454894	0.403945	LDR_A versus IMP_A
1	IA005	14130094	14179894	0.42133	LDR_A versus IMP_A
1	IA006	22545094	22684894	0.631	LDR_A versus IMP_A
1	IA007	27270094	27409894	0.562	LDR_A versus IMP_A
1	IA008	27630094	27679894	0.630026	LDR_A versus IMP_A
1	IA009	29205094	29254894	0.483684	LDR_A versus IMP_A
1	IA010	30285094	30334894	0.460022	LDR_A versus IMP_A
1	IA011	31230094	31279894	0.480402	LDR_A versus IMP_A
1	IA012	31500094	31549894	0.45743	LDR_A versus IMP_A
2	IA013	1215161	1264961	0.416814	LDR_A versus IMP_A
2	IA014	1485161	1579961	1.553	LDR_A versus IMP_A
2	IA015	1710161	1804961	0.51	LDR_A versus IMP_A
2	IA016	3420161	3514961	0.737	LDR_A versus IMP_A
2	IA017	4545161	4594961	0.556527	LDR_A versus IMP_A
2	IA018	4680161	4774961	0.443	LDR_A versus IMP_A
2	IA019	4860161	5179961	0.914	LDR_A versus IMP_A
2	IA020	5895161	5989961	0.489	LDR_A versus IMP_A
2	IA021	6570161	6799961	0.58	LDR_A versus IMP_A
2	IA022	7605161	7654961	1.23552	LDR_A versus IMP_A
2	IA023	7875161	8014961	1.116	LDR_A versus IMP_A
2	IA024	8415161	8464961	0.609516	LDR_A versus IMP_A
2	IA025	10125161	10219961	0.407	LDR_A versus IMP_A
2	IA026	10350161	10399961	0.457111	LDR_A versus IMP_A
2	IA027	10845161	10894961	0.557749	LDR_A versus IMP_A
2	IA028	11295161	11344961	0.61449	LDR_A versus IMP_A
2	IA029	11700161	11749961	0.727582	LDR_A versus IMP_A
2	IA030	13050161	13099961	0.638649	LDR_A versus IMP_A
2	IA031	14670161	14899961	0.804	LDR_A versus IMP_A
2	IA032	15435161	15484961	0.529738	LDR_A versus IMP_A
2	IA033	16605161	16699961	0.929	LDR_A versus IMP_A
2	IA034	17100161	17194961	0.643	LDR_A versus IMP_A
2	IA035	17505161	17554961	0.616705	LDR_A versus IMP_A
2	IA036	17640161	17779961	0.473	LDR_A versus IMP_A
2	IA037	19530161	19579961	0.401667	LDR_A versus IMP_A
2	IA038	20880161	20929961	0.62101	LDR_A versus IMP_A
2	IA039	21960161	22009961	0.575163	LDR_A versus IMP_A
2	IA040	22455161	22504961	0.510004	LDR_A versus IMP_A
2	IA041	24345161	24394961	0.482544	LDR_A versus IMP_A
2	IA042	24480161	24529961	0.472354	LDR_A versus IMP_A
2	IA043	25245161	25294961	0.727359	LDR_A versus IMP_A
3	IA044	990136	1039936	0.498133	LDR_A versus IMP_A
3	IA045	2070136	2164936	0.547	LDR_A versus IMP_A
3	IA046	2520136	2569936	0.402286	LDR_A versus IMP_A
3	IA047	4860136	4909936	0.396181	LDR_A versus IMP_A
3	IA048	5220136	5269936	0.481189	LDR_A versus IMP_A
3	IA049	6885136	6934936	0.519157	LDR_A versus IMP_A
3	IA050	10845136	10894936	0.565201	LDR_A versus IMP_A
3	IA051	11070136	11119936	0.420016	LDR_A versus IMP_A
3	IA052	11520136	11569936	0.584601	LDR_A versus IMP_A
3	IA053	11700136	11794936	0.541	LDR_A versus IMP_A
3	IA054	14580136	14674936	0.452	LDR_A versus IMP_A
3	IA055	15705136	15754936	0.502485	LDR_A versus IMP_A
3	IA056	16605136	16654936	0.469544	LDR_A versus IMP_A
3	IA057	17595136	17644936	0.411726	LDR_A versus IMP_A
3	IA058	18540136	18589936	0.789134	LDR_A versus IMP_A
3	IA059	19350136	19399936	0.443931	LDR_A versus IMP_A
3	IA060	19485136	19534936	0.462151	LDR_A versus IMP_A
3	IA061	20205136	20254936	0.453106	LDR_A versus IMP_A
3	IA062	21870136	21919936	0.576473	LDR_A versus IMP_A
3	IA063	22590136	22639936	0.811006	LDR_A versus IMP_A
3	IA064	24255136	24349936	0.601	LDR_A versus IMP_A
3	IA065	24615136	24709936	0.588	LDR_A versus IMP_A
4	IA066	2970028	3019828	1.26605	LDR_A versus IMP_A
4	IA067	3015028	3289828	1.051	LDR_A versus IMP_A
4	IA068	4365028	4414828	0.400433	LDR_A versus IMP_A
4	IA069	4815028	4864828	0.54889	LDR_A versus IMP_A
4	IA070	11610028	11659828	0.418598	LDR_A versus IMP_A
4	IA071	14715028	14764828	0.794396	LDR_A versus IMP_A
4	IA072	15705028	15754828	0.514245	LDR_A versus IMP_A
4	IA073	16335028	16429828	0.466	LDR_A versus IMP_A
4	IA074	16650028	16699828	0.456772	LDR_A versus IMP_A
4	IA075	17280028	17329828	0.552437	LDR_A versus IMP_A
4	IA076	20565028	20614828	0.589519	LDR_A versus IMP_A
4	IA077	21870028	22054828	0.635	LDR_A versus IMP_A
4	IA078	26235028	26284828	1.15955	LDR_A versus IMP_A
4	IA079	27990028	28039828	0.398104	LDR_A versus IMP_A
5	IA080	2007	364807	1.271	LDR_A versus IMP_A
5	IA081	585007	724807	1.126	LDR_A versus IMP_A
5	IA082	900007	1039807	0.701	LDR_A versus IMP_A
5	IA083	1800007	1939807	0.99	LDR_A versus IMP_A
5	IA084	2160007	2344807	0.468	LDR_A versus IMP_A
5	IA085	3645007	3694807	0.467234	LDR_A versus IMP_A
5	IA086	5670007	5719807	0.479179	LDR_A versus IMP_A
5	IA087	7515007	7609807	0.425	LDR_A versus IMP_A
5	IA088	9360007	9409807	0.40247	LDR_A versus IMP_A
5	IA089	11790007	11839807	0.405621	LDR_A versus IMP_A
5	IA090	19350007	19399807	0.517166	LDR_A versus IMP_A
5	IA091	19665007	19714807	0.454967	LDR_A versus IMP_A
5	IA092	19800007	19849807	0.559417	LDR_A versus IMP_A
5	IA093	25290007	25339807	0.567238	LDR_A versus IMP_A
5	IA094	25650007	25699807	0.431	LDR_A versus IMP_A
5	IA095	25875007	25969807	0.826	LDR_A versus IMP_A
5	IA096	26100007	26284807	0.762	LDR_A versus IMP_A
5	IA097	26505007	26554807	0.546726	LDR_A versus IMP_A
5	IA098	26820007	26869807	0.646709	LDR_A versus IMP_A
5	IA099	27135007	27319807	0.456	LDR_A versus IMP_A
5	IA100	27450007	27544807	0.629	LDR_A versus IMP_A
6	IA101	315069	364869	0.426745	LDR_A versus IMP_A
6	IA102	1170069	1219869	0.630145	LDR_A versus IMP_A
6	IA103	4275069	4324869	0.456294	LDR_A versus IMP_A
6	IA104	7155069	7204869	0.828428	LDR_A versus IMP_A
6	IA105	8055069	8329869	0.649	LDR_A versus IMP_A
6	IA106	10845069	10894869	0.437714	LDR_A versus IMP_A
6	IA107	11070069	11119869	0.77759	LDR_A versus IMP_A
6	IA108	11700069	11749869	0.509535	LDR_A versus IMP_A
6	IA109	11970069	12109869	0.901	LDR_A versus IMP_A
6	IA110	12420069	12469869	0.45723	LDR_A versus IMP_A
6	IA111	12555069	12649869	0.59	LDR_A versus IMP_A
6	IA112	12825069	12874869	0.602657	LDR_A versus IMP_A
6	IA113	12960069	13054869	0.796	LDR_A versus IMP_A
6	IA114	13590069	13639869	0.985136	LDR_A versus IMP_A
6	IA115	13770069	13819869	0.396651	LDR_A versus IMP_A
6	IA116	14130069	14269869	0.493	LDR_A versus IMP_A
6	IA117	14445069	14494869	0.467403	LDR_A versus IMP_A
6	IA118	16290069	16339869	0.583787	LDR_A versus IMP_A
6	IA119	17055069	17149869	0.64	LDR_A versus IMP_A
6	IA120	17865069	17914869	0.517576	LDR_A versus IMP_A
6	IA121	19485069	19624869	0.804	LDR_A versus IMP_A
6	IA122	21105069	21154869	0.405907	LDR_A versus IMP_A
6	IA123	21240069	21289869	0.427463	LDR_A versus IMP_A
6	IA124	23040069	23089869	0.430889	LDR_A versus IMP_A
6	IA125	23490069	23539869	0.421597	LDR_A versus IMP_A
6	IA126	24030069	24079869	0.475338	LDR_A versus IMP_A
6	IA127	24255069	24304869	0.474598	LDR_A versus IMP_A
6	IA128	24795069	24844869	0.611835	LDR_A versus IMP_A
6	IA129	25785069	25879869	1.056	LDR_A versus IMP_A
6	IA130	26370069	26464869	0.492256	LDR_A versus IMP_A
6	IA131	28845069	28894869	0.496927	LDR_A versus IMP_A
6	IA132	33705069	33754869	0.45984	LDR_A versus IMP_A
6	IA133	34785069	34834869	0.461204	LDR_A versus IMP_A
6	IA134	35460069	35509869	0.596443	LDR_A versus IMP_A
7	IA135	4905055	5044855	1.047	LDR_A versus IMP_A
7	IA136	6120055	6169855	0.412707	LDR_A versus IMP_A
7	IA137	10620055	10669855	0.520463	LDR_A versus IMP_A
7	IA138	10935055	10984855	0.434599	LDR_A versus IMP_A
7	IA139	11070055	11119855	0.470495	LDR_A versus IMP_A
7	IA140	14310055	14494855	0.562	LDR_A versus IMP_A
7	IA141	14670055	14809855	0.518	LDR_A versus IMP_A
7	IA142	14895055	14944855	0.428371	LDR_A versus IMP_A
7	IA143	15030055	15169855	0.522	LDR_A versus IMP_A
7	IA144	15255055	15304855	0.517621	LDR_A versus IMP_A
7	IA145	15390055	15439855	0.514136	LDR_A versus IMP_A
7	IA146	15660055	15709855	0.498936	LDR_A versus IMP_A
7	IA147	15840055	15934855	0.474	LDR_A versus IMP_A
7	IA148	16290055	16339855	0.500056	LDR_A versus IMP_A
7	IA149	17595055	17644855	0.418696	LDR_A versus IMP_A
7	IA150	18585055	18634855	0.441142	LDR_A versus IMP_A
7	IA151	18945055	19039855	0.416	LDR_A versus IMP_A
7	IA152	19305055	19354855	0.430826	LDR_A versus IMP_A
7	IA153	19935055	19984855	0.449044	LDR_A versus IMP_A
7	IA154	25380055	25429855	0.535048	LDR_A versus IMP_A
8	IA155	6480070	6529870	0.479321	LDR_A versus IMP_A
8	IA156	9990070	10039870	0.471836	LDR_A versus IMP_A
8	IA157	12420070	12469870	0.43881	LDR_A versus IMP_A
8	IA158	12780070	12829870	0.487337	LDR_A versus IMP_A
8	IA159	12960070	13054870	0.436	LDR_A versus IMP_A
8	IA160	13410070	13549870	0.527	LDR_A versus IMP_A
8	IA161	13725070	13774870	0.407036	LDR_A versus IMP_A
8	IA162	14175070	14224870	0.511273	LDR_A versus IMP_A
8	IA163	14265070	14314870	0.441566	LDR_A versus IMP_A
8	IA164	14400070	14494870	0.438	LDR_A versus IMP_A
8	IA165	15930070	15979870	0.865531	LDR_A versus IMP_A
8	IA166	16290070	16384870	0.627	LDR_A versus IMP_A
8	IA167	16605070	16654870	0.643509	LDR_A versus IMP_A
8	IA168	18000070	18049870	0.558457	LDR_A versus IMP_A
8	IA169	20205070	20434870	0.444	LDR_A versus IMP_A
8	IA170	20565070	20659870	0.646	LDR_A versus IMP_A
8	IA171	20925070	20974870	0.420098	LDR_A versus IMP_A
8	IA172	21060070	21109870	0.39871	LDR_A versus IMP_A
8	IA173	21240070	21289870	0.459805	LDR_A versus IMP_A
8	IA174	21465070	21559870	0.549	LDR_A versus IMP_A
8	IA175	22815070	22864870	0.408945	LDR_A versus IMP_A
8	IA176	23265070	23314870	0.624773	LDR_A versus IMP_A
8	IA177	23535070	23674870	0.444	LDR_A versus IMP_A
8	IA178	24615070	24664870	0.421252	LDR_A versus IMP_A
8	IA179	24975070	25339870	0.543	LDR_A versus IMP_A
8	IA180	25695070	25789870	0.769	LDR_A versus IMP_A
8	IA181	25875070	26014870	0.734	LDR_A versus IMP_A
8	IA182	26145070	26194870	0.602818	LDR_A versus IMP_A
8	IA183	26775070	26824870	0.564814	LDR_A versus IMP_A
8	IA184	27045070	27094870	1.5145	LDR_A versus IMP_A
8	IA185	27810070	27859870	0.531057	LDR_A versus IMP_A
8	IA186	28080070	28129870	0.649505	LDR_A versus IMP_A
8	IA187	31815070	31864870	0.436023	LDR_A versus IMP_A
8	IA188	32400070	32449870	0.556229	LDR_A versus IMP_A
9	IA189	2970044	3019844	0.590753	LDR_A versus IMP_A
9	IA190	3330044	3379844	1.20363	LDR_A versus IMP_A
9	IA191	3870044	4009844	0.561	LDR_A versus IMP_A
9	IA192	5940044	5989844	0.868342	LDR_A versus IMP_A
9	IA193	7470044	7519844	0.47239	LDR_A versus IMP_A
9	IA194	8100044	8149844	0.397052	LDR_A versus IMP_A
9	IA195	8370044	8419844	0.435357	LDR_A versus IMP_A
9	IA196	10440044	10489844	0.825086	LDR_A versus IMP_A
9	IA197	10800044	10849844	1.07605	LDR_A versus IMP_A
9	IA198	12510044	12559844	0.471502	LDR_A versus IMP_A
9	IA199	13725044	13774844	0.516214	LDR_A versus IMP_A
9	IA200	18090044	18499844	0.846	LDR_A versus IMP_A
9	IA201	18630044	18679844	0.579056	LDR_A versus IMP_A
9	IA202	18765044	18814844	0.601738	LDR_A versus IMP_A
10	IA203	5760125	5809925	0.594552	LDR_A versus IMP_A
10	IA204	6480125	6619925	0.566	LDR_A versus IMP_A
10	IA205	7650125	7699925	0.395803	LDR_A versus IMP_A
10	IA206	8100125	8149925	0.524279	LDR_A versus IMP_A
10	IA207	8370125	8464925	0.436	LDR_A versus IMP_A
10	IA208	9090125	9139925	0.633616	LDR_A versus IMP_A
10	IA209	9405125	9589925	0.595	LDR_A versus IMP_A
10	IA210	10035125	10084925	0.449855	LDR_A versus IMP_A
10	IA211	11160125	11209925	0.39681	LDR_A versus IMP_A
10	IA212	11430125	11569925	0.547	LDR_A versus IMP_A
10	IA213	11700125	11749925	0.579279	LDR_A versus IMP_A
10	IA214	13590125	13639925	0.54504	LDR_A versus IMP_A
10	IA215	13815125	13864925	0.618996	LDR_A versus IMP_A
10	IA216	14130125	14179925	0.455138	LDR_A versus IMP_A
10	IA217	16425125	16474925	0.397968	LDR_A versus IMP_A
10	IA218	18810125	18859925	0.551319	LDR_A versus IMP_A
10	IA219	19575125	19624925	0.448088	LDR_A versus IMP_A
10	IA220	20160125	20209925	0.522802	LDR_A versus IMP_A
10	IA221	20745125	20794925	0.479301	LDR_A versus IMP_A
10	IA222	21330125	21379925	0.773604	LDR_A versus IMP_A
10	IA223	22770125	22819925	0.619057	LDR_A versus IMP_A
11	IA224	3330190	3379990	0.545652	LDR_A versus IMP_A
11	IA225	4905190	4954990	0.398646	LDR_A versus IMP_A
11	IA226	6165190	6214990	0.49472	LDR_A versus IMP_A
11	IA227	7155190	7249990	0.728	LDR_A versus IMP_A
11	IA228	7470190	7519990	0.508428	LDR_A versus IMP_A
11	IA229	7650190	7699990	0.431491	LDR_A versus IMP_A
11	IA230	7875190	7969990	0.574	LDR_A versus IMP_A
11	IA231	9405190	9454990	0.405028	LDR_A versus IMP_A
11	IA232	9675190	9724990	0.532539	LDR_A versus IMP_A
11	IA233	10485190	10534990	0.653445	LDR_A versus IMP_A
11	IA234	12960190	13009990	0.551867	LDR_A versus IMP_A
11	IA235	13230190	13324990	0.602	LDR_A versus IMP_A
11	IA236	13635190	13684990	0.536569	LDR_A versus IMP_A
11	IA237	14355190	14584990	0.587	LDR_A versus IMP_A
11	IA238	15705190	15754990	0.419527	LDR_A versus IMP_A
11	IA239	15975190	16024990	0.408089	LDR_A versus IMP_A
11	IA240	17055190	17104990	0.782715	LDR_A versus IMP_A
11	IA241	17190190	17329990	0.47	LDR_A versus IMP_A
11	IA242	18450190	18499990	0.495002	LDR_A versus IMP_A
11	IA243	20025190	20074990	0.878537	LDR_A versus IMP_A
11	IA244	20700190	20749990	0.612106	LDR_A versus IMP_A
11	IA245	21015190	21064990	0.421882	LDR_A versus IMP_A
11	IA246	23580190	23629990	0.489146	LDR_A versus IMP_A
11	IA247	24390190	24439990	0.630662	LDR_A versus IMP_A
11	IA248	25065190	25159990	0.56	LDR_A versus IMP_A
11	IA249	25515190	25564990	0.599328	LDR_A versus IMP_A
12	IA250	1350042	1444842	3.081	LDR_A versus IMP_A
12	IA251	5580042	5629842	0.528711	LDR_A versus IMP_A
12	IA252	8505042	8554842	0.406769	LDR_A versus IMP_A
12	IA253	9360042	9454842	0.512	LDR_A versus IMP_A
12	IA254	10800042	10849842	0.491036	LDR_A versus IMP_A
12	IA255	11880042	11974842	0.416	LDR_A versus IMP_A
12	IA256	15480042	15529842	0.401204	LDR_A versus IMP_A
12	IA257	24930042	24979842	0.459702	LDR_A versus IMP_A
12	IA258	25200042	25249842	0.542997	LDR_A versus IMP_A
1	IM001	4140025	4234825	1.344	LDR_M versus IMP_M
1	IM002	5715025	5764825	1.61356	LDR_M versus IMP_M
1	IM003	5850025	6169825	1.533	LDR_M versus IMP_M
1	IM004	7110025	7159825	1.58459	LDR_M versus IMP_M
1	IM005	9675025	9724825	1.15831	LDR_M versus IMP_M
1	IM006	9765025	9904825	3.834	LDR_M versus IMP_M
1	IM007	11835025	11884825	1.10686	LDR_M versus IMP_M
1	IM008	12060025	12154825	2.251	LDR_M versus IMP_M
1	IM009	16425025	16474825	2.11177	LDR_M versus IMP_M
2	IM010	4005004	4054804	2.15184	LDR_M versus IMP_M
2	IM011	4365004	4594804	2.561	LDR_M versus IMP_M
2	IM012	6210004	6259804	1.69402	LDR_M versus IMP_M
2	IM013	6975004	7024804	1.79412	LDR_M versus IMP_M
2	IM014	7245004	7294804	1.10835	LDR_M versus IMP_M
2	IM015	7965004	8014804	1.6648	LDR_M versus IMP_M
2	IM016	8685004	8734804	1.6855	LDR_M versus IMP_M
2	IM017	8910004	8959804	1.23226	LDR_M versus IMP_M
2	IM018	9135004	9274804	2.192	LDR_M versus IMP_M
2	IM019	9630004	9679804	1.76659	LDR_M versus IMP_M
2	IM020	9900004	10264804	2.559	LDR_M versus IMP_M
2	IM021	10485004	10534804	1.17331	LDR_M versus IMP_M
2	IM022	15750004	15799804	1.43913	LDR_M versus IMP_M
2	IM023	24165004	24214804	1.29905	LDR_M versus IMP_M
2	IM024	24300004	24844804	1.759	LDR_M versus IMP_M
2	IM025	25785004	25834804	1.0907	LDR_M versus IMP_M
3	IM026	855169	1039969	2.89	LDR_M versus IMP_M
3	IM027	1215169	1264969	1.77438	LDR_M versus IMP_M
3	IM028	1890169	1984969	1.552	LDR_M versus IMP_M
3	IM029	2520169	2794969	2.174	LDR_M versus IMP_M
3	IM030	3915169	3964969	2.81574	LDR_M versus IMP_M
3	IM031	6030169	6079969	1.11108	LDR_M versus IMP_M
3	IM032	9540169	9589969	1.4329	LDR_M versus IMP_M
3	IM033	10395169	10444969	1.09127	LDR_M versus IMP_M
3	IM034	17595169	17689969	1.288	LDR_M versus IMP_M
3	IM035	18495169	18544969	1.12853	LDR_M versus IMP_M
3	IM036	20070169	20119969	1.52033	LDR_M versus IMP_M
3	IM037	21555169	21694969	1.573	LDR_M versus IMP_M
3	IM038	21780169	21829969	1.81007	LDR_M versus IMP_M
3	IM039	27630169	27679969	1.44587	LDR_M versus IMP_M
4	IM040	5670103	5719903	1.23402	LDR_M versus IMP_M
4	IM041	5805103	5854903	1.11571	LDR_M versus IMP_M
4	IM042	9405103	9769903	4.066	LDR_M versus IMP_M
4	IM043	10035103	10264903	1.839	LDR_M versus IMP_M
4	IM044	20880103	20929903	1.83335	LDR_M versus IMP_M
4	IM045	21330103	21379903	1.41081	LDR_M versus IMP_M
4	IM046	22410103	22459903	1.17601	LDR_M versus IMP_M
4	IM047	22815103	22864903	1.12681	LDR_M versus IMP_M
4	IM048	22950103	23134903	1.235	LDR_M versus IMP_M
4	IM049	24075103	24169903	1.38	LDR_M versus IMP_M
4	IM050	24480103	24664903	1.232	LDR_M versus IMP_M
4	IM051	24750103	25069903	1.955	LDR_M versus IMP_M
4	IM052	25290103	25429903	4.227	LDR_M versus IMP_M
4	IM053	26325103	26374903	1.22676	LDR_M versus IMP_M
4	IM054	26910103	26959903	1.29805	LDR_M versus IMP_M
4	IM055	28620103	28669903	1.11473	LDR_M versus IMP_M
4	IM056	28845103	29074903	2.156	LDR_M versus IMP_M
4	IM057	29475103	29524903	1.59625	LDR_M versus IMP_M
4	IM058	30330103	30379903	2.0952	LDR_M versus IMP_M
4	IM059	30960103	31054903	3.197	LDR_M versus IMP_M
4	IM060	31680103	31774903	1.833	LDR_M versus IMP_M
5	IM061	1575007	1624807	1.38449	LDR_M versus IMP_M
5	IM062	6075007	6124807	2.0426	LDR_M versus IMP_M
5	IM063	6750007	6799807	1.25868	LDR_M versus IMP_M
5	IM064	7245007	7294807	1.12346	LDR_M versus IMP_M
5	IM065	7380007	8059807	1.807	LDR_M versus IMP_M
5	IM066	12915007	13189807	2.005	LDR_M versus IMP_M
5	IM067	16560007	16609807	1.34421	LDR_M versus IMP_M
5	IM068	18855007	18949807	1.378	LDR_M versus IMP_M
5	IM069	19035007	19084807	1.20608	LDR_M versus IMP_M
5	IM070	19170007	19219807	1.14682	LDR_M versus IMP_M
5	IM071	19665007	19849807	2.348	LDR_M versus IMP_M
6	IM072	450069	499869	3.12799	LDR_M versus IMP_M
6	IM073	1125069	1174869	1.44275	LDR_M versus IMP_M
6	IM074	3060069	3109869	1.09467	LDR_M versus IMP_M
6	IM075	3510069	3649869	1.364	LDR_M versus IMP_M
6	IM076	4320069	4369869	1.32151	LDR_M versus IMP_M
6	IM077	4905069	4954869	1.31094	LDR_M versus IMP_M
6	IM078	6255069	6304869	1.09872	LDR_M versus IMP_M
6	IM079	7155069	7204869	2.63726	LDR_M versus IMP_M
6	IM080	7920069	7969869	1.56558	LDR_M versus IMP_M
6	IM081	8190069	8239869	1.4383	LDR_M versus IMP_M
6	IM082	8415069	8464869	1.63879	LDR_M versus IMP_M
6	IM083	8775069	8824869	1.75136	LDR_M versus IMP_M
6	IM084	9225069	9274869	1.41664	LDR_M versus IMP_M
6	IM085	11385069	11479869	2.056	LDR_M versus IMP_M
6	IM086	12600069	12649869	1.11693	LDR_M versus IMP_M
6	IM087	16785069	16924869	1.417	LDR_M versus IMP_M
6	IM088	19980069	20029869	2.90435	LDR_M versus IMP_M
6	IM089	21105069	21199869	1.371	LDR_M versus IMP_M
6	IM090	21330069	21379869	2.14352	LDR_M versus IMP_M
6	IM091	21555069	21649869	1.266	LDR_M versus IMP_M
6	IM092	26550069	26644869	3.788	LDR_M versus IMP_M
6	IM093	26775069	26869869	1.664	LDR_M versus IMP_M
6	IM094	27180069	27229869	1.30389	LDR_M versus IMP_M
6	IM095	27585069	27634869	1.46021	LDR_M versus IMP_M
6	IM096	28485069	28534869	1.3596	LDR_M versus IMP_M
6	IM097	28665069	28804869	1.928	LDR_M versus IMP_M
6	IM098	31185069	31234869	2.20559	LDR_M versus IMP_M
6	IM099	32715069	32764869	1.28795	LDR_M versus IMP_M
6	IM100	32850069	32899869	1.91347	LDR_M versus IMP_M
6	IM101	33075069	33124869	1.4885	LDR_M versus IMP_M
6	IM102	33210069	33259869	1.54747	LDR_M versus IMP_M
6	IM103	34380069	34474869	2.054	LDR_M versus IMP_M
7	IM104	2115184	2164984	1.51024	LDR_M versus IMP_M
7	IM105	2970184	3199984	1.801	LDR_M versus IMP_M
7	IM106	4410184	4549984	3.191	LDR_M versus IMP_M
7	IM107	4905184	4954984	2.41774	LDR_M versus IMP_M
7	IM108	5130184	5269984	1.643	LDR_M versus IMP_M
7	IM109	7200184	7609984	5.035	LDR_M versus IMP_M
7	IM110	8775184	8914984	3.303	LDR_M versus IMP_M
7	IM111	12645184	12829984	1.481	LDR_M versus IMP_M
7	IM112	12915184	13279984	1.868	LDR_M versus IMP_M
7	IM113	13725184	13954984	1.562	LDR_M versus IMP_M
7	IM114	15120184	15214984	1.504	LDR_M versus IMP_M
7	IM115	15300184	15574984	1.476	LDR_M versus IMP_M
8	IM116	225076	319876	1.149	LDR_M versus IMP_M
8	IM117	1665076	1714876	1.5333	LDR_M versus IMP_M
8	IM118	2745076	2794876	4.31373	LDR_M versus IMP_M
8	IM119	3960076	4054876	1.914	LDR_M versus IMP_M
8	IM120	4185076	4234876	1.22324	LDR_M versus IMP_M
8	IM121	4770076	4819876	1.21585	LDR_M versus IMP_M
8	IM122	5445076	5494876	1.19284	LDR_M versus IMP_M
8	IM123	7290076	7339876	1.3824	LDR_M versus IMP_M
8	IM124	9990076	10039876	2.10496	LDR_M versus IMP_M
8	IM125	12285076	12379876	1.345	LDR_M versus IMP_M
8	IM126	15165076	15214876	1.32706	LDR_M versus IMP_M
8	IM127	20430076	20524876	1.572	LDR_M versus IMP_M
8	IM128	21285076	21334876	1.31811	LDR_M versus IMP_M
8	IM129	23040076	23269876	1.94	LDR_M versus IMP_M
8	IM130	25335076	25384876	1.18181	LDR_M versus IMP_M
8	IM131	25695076	25744876	1.29577	LDR_M versus IMP_M
8	IM132	26820076	26869876	1.47913	LDR_M versus IMP_M
9	IM133	9675191	9814991	1.921	LDR_M versus IMP_M
9	IM134	11430191	11524991	1.984	LDR_M versus IMP_M
9	IM135	12960191	13144991	1.574	LDR_M versus IMP_M
9	IM136	14130191	14179991	1.32177	LDR_M versus IMP_M
9	IM137	14355191	14539991	1.724	LDR_M versus IMP_M
9	IM138	15975191	16069991	1.569	LDR_M versus IMP_M
9	IM139	18405191	18454991	1.4569	LDR_M versus IMP_M
9	IM140	20475191	20614991	2.101	LDR_M versus IMP_M
9	IM141	20790191	20839991	1.16001	LDR_M versus IMP_M
9	IM142	21105191	21154991	1.1262	LDR_M versus IMP_M
9	IM143	23985191	24105791	2.319	LDR_M versus IMP_M
10	IM144	720166	769966	1.49825	LDR_M versus IMP_M
10	IM145	5940166	5989966	1.55226	LDR_M versus IMP_M
10	IM146	9540166	9994966	2.235	LDR_M versus IMP_M
10	IM147	10485166	10579966	1.157	LDR_M versus IMP_M
10	IM148	11250166	11344966	1.338	LDR_M versus IMP_M
10	IM149	14985166	15124966	1.155	LDR_M versus IMP_M
10	IM150	15255166	15529966	1.464	LDR_M versus IMP_M
10	IM151	15615166	15979966	3.33	LDR_M versus IMP_M
10	IM152	16965166	17194966	1.667	LDR_M versus IMP_M
10	IM153	20745166	20794966	1.42633	LDR_M versus IMP_M
10	IM154	20970166	21064966	1.391	LDR_M versus IMP_M
10	IM155	21330166	21514966	2.699	LDR_M versus IMP_M
10	IM156	22230166	22279966	1.45061	LDR_M versus IMP_M
10	IM157	22905166	22954966	1.10406	LDR_M versus IMP_M
11	IM158	720013	769813	1.26606	LDR_M versus IMP_M
11	IM159	900013	1399813	2.263	LDR_M versus IMP_M
11	IM160	1845013	2074813	2.444	LDR_M versus IMP_M
11	IM161	2385013	2479813	1.883	LDR_M versus IMP_M
11	IM162	2790013	2839813	1.8826	LDR_M versus IMP_M
11	IM163	3960013	4009813	2.88079	LDR_M versus IMP_M
11	IM164	4365013	4414813	1.59041	LDR_M versus IMP_M
11	IM165	10080013	10129813	1.54303	LDR_M versus IMP_M
11	IM166	10170013	10354813	1.737	LDR_M versus IMP_M
11	IM167	12870013	12919813	1.33723	LDR_M versus IMP_M
11	IM168	17145013	17194813	1.13444	LDR_M versus IMP_M
11	IM169	20025013	20074813	2.29379	LDR_M versus IMP_M
11	IM170	22005013	22054813	2.18533	LDR_M versus IMP_M
11	IM171	26775013	26959813	2.84	LDR_M versus IMP_M
11	IM172	27855013	27949813	1.916	LDR_M versus IMP_M
12	IM173	42	364842	4.738	LDR_M versus IMP_M
12	IM174	675042	724842	3.18195	LDR_M versus IMP_M
12	IM175	990042	1129842	1.621	LDR_M versus IMP_M
12	IM176	1710042	1759842	2.34977	LDR_M versus IMP_M
12	IM177	1980042	2074842	1.78	LDR_M versus IMP_M
12	IM178	2700042	2749842	2.28091	LDR_M versus IMP_M
12	IM179	6750042	6844842	1.253	LDR_M versus IMP_M
12	IM180	7020042	7114842	1.484	LDR_M versus IMP_M
12	IM181	11700042	11839842	1.472	LDR_M versus IMP_M
12	IM182	11925042	11974842	1.14926	LDR_M versus IMP_M
12	IM183	13230042	13279842	1.22459	LDR_M versus IMP_M
12	IM184	22950042	22999842	2.32257	LDR_M versus IMP_M
12	IM185	24390042	24529842	2.314	LDR_M versus IMP_M
12	IM186	24705042	24754842	1.82027	LDR_M versus IMP_M
IA, Putative regions of improvement for ssp. agrestis
IM, Putative regions of improvement for ssp. melo

## Sheet: Tab. S4
Tab. S4 Genes within the putative improvement sweeps in ssp. agrestis (top 5%)
Chromosome	Sweep name	Gene ID	Gene function annotation
1	IA001	MELO3C018725	Heavy metal transport/detoxification superfamily protein
1	IA001	MELO3C018726	14-3-3-like protein GF14 iota (General regulatory factor 12)
1	IA001	MELO3C018727	Phosphoglycolate phosphatase
1	IA001	MELO3C018728	Basic helix-loop-helix DNA-binding superfamily protein
1	IA001	MELO3C018729	Protein of unknown function (DUF506)
1	IA001	MELO3C018730	Putative receptor-like protein kinase
1	IA001	MELO3C018731	WD repeat-containing protein on Y chromosome
1	IA001	MELO3C018732	ATP-dependent RNA helicase DBP5
1	IA001	MELO3C018733	Major allergen d 1
1	IA001	MELO3C018734	Calcium channel 1 family protein
1	IA001	MELO3C018740	E3 ubiquitin-protein ligase
1	IA001	MELO3C018741	Pentatricopeptide repeat-containing protein, putative
1	IA001	MELO3C018742	Pentatricopeptide repeat-containing protein, putative
1	IA001	MELO3C018743	Expansin-B3-like protein
1	IA001	MELO3C018744	Ethylene-responsive transcription factor 4
1	IA001	MELO3C018745	Regulator of Vps4 activity in the MVB pathway protein, putative
1	IA001	MELO3C018746	Late embryogenesis abundant (LEA) hydroxyproline-rich glycoprotein family
1	IA002	MELO3C018845	Transcription factor
1	IA002	MELO3C018846	Glucosidase 2 subunit beta
1	IA002	MELO3C018847	Elongation factor family protein
1	IA002	MELO3C018848	Elongation factor family protein
1	IA002	MELO3C018849	UDP-Glycosyltransferase superfamily protein
1	IA002	MELO3C018850	UDP-Glycosyltransferase superfamily protein
1	IA002	MELO3C018851	UDP-Glycosyltransferase superfamily protein
1	IA002	MELO3C018852	Pollen Ole e 1 allergen and extensin family protein
1	IA002	MELO3C018853	UDP-Glycosyltransferase superfamily protein
1	IA002	MELO3C018854	Optic atrophy 3 protein (OPA3)
1	IA002	MELO3C018855	O-methyltransferase, putative
1	IA003	MELO3C024152	Albugo candida WGS project CAIX00000000 data, strain Ac Nc2, contig AcNc2_CONTIG_439_length_19746
1	IA003	MELO3C024151	OxaA/YidC-like membrane insertion protein
1	IA003	MELO3C024150	CLIP-associating protein 1-B
1	IA003	MELO3C024149	Ran GTPase activating protein 2
1	IA004	MELO3C024112	tRNA/tmRNA (uracil-C(5))-methyltransferase
1	IA004	MELO3C024113	RNA-directed RNA polymerase 2a
1	IA005	MELO3C013218	Carbamoyl-phosphate synthase large chain
1	IA005	MELO3C013219	Photoactivated adenylate cyclase subunit beta
1	IA006	MELO3C012735	Senescence-associated protein
1	IA006	MELO3C012736	cytochrome P450, family 71, subfamily B, polypeptide 22
1	IA006	MELO3C012737	Coffea canephora DH200=94 genomic scaffold, scaffold_11
1	IA007	MELO3C015698	Tripartite motif-containing protein 5
1	IA007	MELO3C015699	Pectin lyase-like superfamily protein
1	IA007	MELO3C015700	Pantothenate kinase
1	IA007	MELO3C015701	Putative cysteine proteinase
1	IA007	MELO3C015702	DNA double-strand break repair rad50 ATPase, putative isoform 1
1	IA007	MELO3C015703	D-aminopeptidase
1	IA007	MELO3C015704	ABC-type transport system protein
1	IA007	MELO3C015705	NADH-quinone oxidoreductase subunit D 2
1	IA007	MELO3C015706	Adenylyltransferase and sulfurtransferase MOCS3
1	IA007	MELO3C015707	Protein kinase superfamily protein
1	IA007	MELO3C015708	Homoserine kinase
1	IA007	MELO3C015709	BTB/POZ domain-containing family protein
1	IA008	MELO3C015727	Maternal effect embryo arrest protein
1	IA008	MELO3C015728	Pectin lyase-like superfamily protein, putative
1	IA008	MELO3C015729	Pollen Ole e I family allergen
1	IA008	MELO3C015730	UPF0420 C16orf58-like protein
1	IA009	MELO3C015811	Kelch repeat-containing F-box family protein
1	IA010	MELO3C015898	Transport inhibitor response 1
1	IA010	MELO3C015899	Glucose-6-phosphate isomerase
1	IA010	MELO3C015900	DNA-directed RNA polymerase subunit beta'
1	IA010	MELO3C015901	CASP-like protein
1	IA010	MELO3C015902	RING finger and CHY zinc finger protein
1	IA010	MELO3C015903	Protein kinase superfamily protein with octicosapeptide/Phox/Bem1p domain
1	IA011	MELO3C016023	Desiccation-related PCC13-62
1	IA011	MELO3C016024	tRNA uridine 5-carboxymethylaminomethyl modification enzyme MnmG
1	IA011	MELO3C016025	Secretory carrier-associated membrane protein 1
1	IA011	MELO3C016026	Microtubule-actin cross-linking factor 1
1	IA011	MELO3C016027	Calcium-dependent ARF-type GTPase activating protein family
1	IA012	MELO3C016045	Homeobox LUMINIDEPENDENS-like protein
1	IA012	MELO3C016046	MORC family CW-type zinc finger protein 4
1	IA012	MELO3C016047	ATP-dependent zinc metalloprotease FtsH 2
1	IA012	MELO3C016048	Spermatogenesis-associated protein 20 isoform 2
1	IA012	MELO3C016049	Peptide chain release factor 1
2	IA013	MELO3C015379	Transcription factor
2	IA013	MELO3C015380	Domain of unknown function (DUF1726) ;Putative ATPase (DUF699)
2	IA013	MELO3C015381	tRNA(Met) cytidine acetyltransferase TmcA
2	IA013	MELO3C015382	Iron-binding protein IscA
2	IA013	MELO3C015383	Kinesin-like protein
2	IA013	MELO3C015384	Protein translocase subunit SecA
2	IA013	MELO3C015385	Asparagine--tRNA ligase
2	IA013	MELO3C015386	N-acetyltransferase, putative
2	IA013	MELO3C015387	Biotin synthase
2	IA013	MELO3C015388	Cytochrome P450 family 72 protein
2	IA014	MELO3C015417	MATE efflux family protein
2	IA014	MELO3C015418	Iq-domain 31
2	IA014	MELO3C015419	Pectinesterase
2	IA014	MELO3C015420	Kinase family protein
2	IA014	MELO3C015421	Coffea canephora DH200=94 genomic scaffold, scaffold_9
2	IA014	MELO3C015422	Arginine--tRNA ligase
2	IA014	MELO3C015423	Oxidative stress 3, putative isoform 1
2	IA014	MELO3C015424	Glucan endo-1,3-beta-glucosidase-like protein
2	IA014	MELO3C015425	Derlin-1-like protein
2	IA014	MELO3C015426	Leucine-rich repeat receptor-like protein kinase family protein
2	IA015	MELO3C015444	1-aminocyclopropane-1-carboxylate synthase
2	IA015	MELO3C015445	Peroxidase
2	IA015	MELO3C015446	Xaa-pro aminopeptidase
2	IA015	MELO3C015447	Arginine methyltransferase 11
2	IA015	MELO3C015448	Putative uncharacterized protein AT4g29520
2	IA015	MELO3C015449	Coffea canephora DH200=94 genomic scaffold, scaffold_9
2	IA016	MELO3C015621	30S ribosomal protein S7, putative
2	IA016	MELO3C015622	Short-chain dehydrogenase/reductase 2
2	IA016	MELO3C015623	Ty3/gypsy retrotransposon protein
2	IA017	MELO3C015679	Octanoyltransferase-like protein
2	IA017	MELO3C015680	Trypsin-like serine protease
2	IA017	MELO3C015681	myb domain protein 34
2	IA017	MELO3C015682	Protein THEMIS2
2	IA017	MELO3C015683	Retrovirus-related Pol polyprotein from transposon TNT 1-94
2	IA019	MELO3C015221	Beta-glucosidase 17
2	IA019	MELO3C015220	PEBP (phosphatidylethanolamine-binding protein) family protein
2	IA019	MELO3C015219	Beta-glucosidase 17
2	IA019	MELO3C015218	V-type proton ATPase subunit F
2	IA019	MELO3C015217	Nucleic acid-binding, OB-fold-like protein
2	IA019	MELO3C015216	Beta-glucosidase D7
2	IA019	MELO3C015215	Down syndrome cell adhesion molecule-like protein Dscam2
2	IA019	MELO3C015214	Beta-glucosidase
2	IA019	MELO3C015213	Pentatricopeptide repeat-containing protein
2	IA019	MELO3C015212	UDP-D-glucuronate 4-epimerase 5
2	IA019	MELO3C015211	P-loop containing nucleoside triphosphate hydrolases superfamily protein
2	IA019	MELO3C015210	ETHYLENE INSENSITIVE 3-like 3 protein
2	IA020	MELO3C015172	Exosome complex component
2	IA020	MELO3C015171	Magnesium-chelatase subunit H
2	IA020	MELO3C015170	THUMP domain-containing family protein
2	IA020	MELO3C015169	Hexokinase
2	IA021	MELO3C015140	Cytochrome P450
2	IA021	MELO3C015139	Cytochrome P450
2	IA021	MELO3C015137	Magnesium transporter NIPA2
2	IA021	MELO3C015136	Mitochondria fission 1
2	IA021	MELO3C015135	Annexin
2	IA021	MELO3C015134	Integrator complex subunit 3
2	IA021	MELO3C015133	Integrator complex subunit 3
2	IA022	MELO3C015132	Regulator of chromosome condensation (RCC1) family with FYVE zinc finger domain
2	IA022	MELO3C015131	Pentatricopeptide repeat-containing protein
2	IA022	MELO3C015130	Polygalacturonase 2
2	IA022	MELO3C015129	Ypt/Rab-GAP domain of gyp1p superfamily protein
2	IA022	MELO3C015128	Polygalacturonase
2	IA023	MELO3C015091	Putative Rickettsia surface antigen family protein
2	IA023	MELO3C015090	Transcription elongation factor SPT5
2	IA023	MELO3C015089	Calmodulin binding protein, putative
2	IA023	MELO3C015088	Calmodulin-binding family protein
2	IA023	MELO3C015079	Protein of unknown function, DUF538
2	IA023	MELO3C015078	5'-AMP-activated protein kinase beta-2 subunit protein
2	IA023	MELO3C015077	Golgi reassembly-stacking protein 1
2	IA023	MELO3C015076	Chlorophyll a-b binding protein 3, chloroplastic
2	IA023	MELO3C015073	Aluminum-activated malate transporter 2
2	IA023	MELO3C015072	Leucine--tRNA ligase, cytoplasmic
2	IA023	MELO3C015071	Aluminum activated malate transporter family protein
2	IA024	MELO3C015056	Envelope-like protein
2	IA025	MELO3C014979	Microtubule-associated protein tau
2	IA025	MELO3C014978	Protein kinase superfamily protein
2	IA026	MELO3C009991	Protein IQ-DOMAIN 1
2	IA027	MELO3C010012	Coffea canephora DH200=94 genomic scaffold, scaffold_81
2	IA027	MELO3C010013	Activator of 90 kDa heat shock ATPase
2	IA028	MELO3C010029	Vacuolar protein sorting-associated protein 13A, putative
2	IA028	MELO3C010030	50S ribosomal protein L5
2	IA028	MELO3C010031	Phosphoribosyl-AMP cyclohydrolase
2	IA028	MELO3C010032	tRNA (guanine-N(1)-)-methyltransferase
2	IA029	MELO3C010045	Phosphoglycolate phosphatase-like protein
2	IA029	MELO3C010046	Carboxypeptidase
2	IA029	MELO3C010047	Serine carboxypeptidase-like 20
2	IA030	MELO3C010107	26S proteasome AAA-ATPase subunit RPT5B
2	IA031	MELO3C010218	Cytochrome b
2	IA031	MELO3C010219	XB3 ortholog 4 in Arabidopsis thaliana
2	IA031	MELO3C010223	WRKY transcription factor
2	IA031	MELO3C010224	DNAse I-like superfamily protein isoform 3
2	IA031	MELO3C010225	Transmembrane 9 superfamily member 4
2	IA031	MELO3C010226	DNA-directed RNA polymerase subunit beta''
2	IA031	MELO3C010227	Mannitol 2-dehydrogenase
2	IA033	MELO3C010341	Ethylene-responsive transcription factor
2	IA033	MELO3C010342	Serine/threonine-protein kinase LMTK1
2	IA033	MELO3C010343	SPX domain-containing family protein
2	IA033	MELO3C010344	Peroxidase
2	IA033	MELO3C010345	pleiotropic drug resistance 13
2	IA033	MELO3C010346	Disease resistance protein (TIR-NBS-LRR class), putative
2	IA034	MELO3C026654	C2 domain-containing protein / GRAM domain-containing protein
2	IA034	MELO3C026653	MICOS complex subunit MIC60
2	IA034	MELO3C026652	50S ribosomal protein L10
2	IA034	MELO3C026651	26S protease regulatory subunit 8
2	IA035	MELO3C026626	Pentatricopeptide repeat-containing protein, putative
2	IA035	MELO3C026625	Eukaryotic translation initiation factor 3 subunit I
2	IA035	MELO3C026624	Chloride channel protein CLC-e
2	IA035	MELO3C026623	3-ketoacyl-CoA synthase
2	IA036	MELO3C025286	SOUL heme-binding family protein
2	IA037	MELO3C024645	Phosphoribosylformylglycinamidine synthase subunit PurQ
2	IA037	MELO3C024646	Kinase family protein
2	IA037	MELO3C024647	Nucleoside triphosphate pyrophosphohydrolase
2	IA037	MELO3C024648	Phenylalanine--tRNA ligase beta subunit
2	IA037	MELO3C024649	Acetyl-CoA acetyltransferase, mitochondrial, putative
2	IA038	MELO3C026989	UDP-glycosyltransferase
2	IA038	MELO3C026990	Exostosin family protein
2	IA039	MELO3C017431	Pectinesterase
2	IA039	MELO3C017430	Fiber protein Fb15
2	IA039	MELO3C017429	Pathogenesis-related homeodomain protein
2	IA039	MELO3C017428	RING/FYVE/PHD zinc finger-containing protein
2	IA039	MELO3C017427	tRNA-specific adenosine deaminase 2
2	IA039	MELO3C017426	Macrophage migration inhibitory factor like
2	IA041	MELO3C017210	Zinc finger family protein
2	IA041	MELO3C017209	Zinc finger protein
2	IA041	MELO3C017208	synaptosomal-associated protein SNAP25-like 29
2	IA041	MELO3C017207	LYR motif-containing protein 4
2	IA041	MELO3C017206	Heparanase-2, putative
2	IA041	MELO3C017205	S phase cyclin A-associated in the endoplasmic reticulum
2	IA041	MELO3C017204	SNF2 domain-containing protein / helicase domain-containing protein
2	IA041	MELO3C017203	DNA/RNA helicase protein
2	IA042	MELO3C017193	Putative receptor-like protein kinase
2	IA042	MELO3C017192	RING finger protein 5
2	IA042	MELO3C017191	Putative glycosyltransferase 3
2	IA042	MELO3C017190	Putative glycosyltransferase 5
2	IA042	MELO3C017189	Pentatricopeptide repeat superfamily protein
2	IA042	MELO3C017188	APOLLO
2	IA042	MELO3C017187	Putative invertase inhibitor
2	IA042	MELO3C017186	Chaperone protein DnaJ
2	IA043	MELO3C017084	Cysteine/Histidine-rich C1 domain family protein
2	IA043	MELO3C017083	Eukaryotic translation initiation factor 3 subunit M
2	IA043	MELO3C026295	NBS-LRR type disease resistance protein GnRGC4e
2	IA043	MELO3C026294	High affinity immunoglobulin epsilon receptor subunit alpha
2	IA043	MELO3C026293	Protein of unknown function (DUF1645)
2	IA043	MELO3C026292	Putative 1-deoxy-d-xylulose 5-phosphate reductoisomerase
3	IA044	MELO3C008141	Metal-nicotianamine transporter
3	IA044	MELO3C008142	Albugo candida WGS project CAIX00000000 data, strain Ac Nc2, contig AcNc2_CONTIG_58_length_100122
3	IA044	MELO3C008143	2-succinyl-5-enolpyruvyl-6-hydroxy-3-cyclohexene-1-carboxylate synthase
3	IA045	MELO3C008225	UPF0392 protein
3	IA045	MELO3C008226	E3 ubiquitin protein ligase DRIP2
3	IA045	MELO3C008227	Pre-mRNA-processing ATP-dependent RNA helicase PRP5
3	IA045	MELO3C008228	Putative retroelement pol polyprotein
3	IA045	MELO3C008229	Pathogenesis-related thaumatin family protein
3	IA045	MELO3C008230	HAT transposon superfamily, putative
3	IA045	MELO3C008231	Ribulose bisphosphate carboxylase/oxygenase activase 1
3	IA045	MELO3C008232	AT-hook DNA-binding protein
3	IA045	MELO3C008233	Thylakoid lumenal 15 kDa family protein
3	IA045	MELO3C008234	Beta-1,3-N-acetylglucosaminyltransferase lunatic fringe
3	IA046	MELO3C008262	UDP-Glycosyltransferase superfamily protein, putative
3	IA046	MELO3C008263	Class I heat shock protein
3	IA048	MELO3C008388	DNA polymerase III PolC-type
3	IA048	MELO3C008389	RNA-binding family protein
3	IA048	MELO3C008390	Potassium transporter
3	IA049	MELO3C008460	Voltage-gated Ion Channel (VIC) Superfamily
3	IA049	MELO3C008461	Tetratricopeptide repeat 33
3	IA050	MELO3C011665	Membrane protein
3	IA050	MELO3C011666	Retrotransposon protein, putative, unclassified
3	IA050	MELO3C011664	1-deoxy-D-xylulose-5-phosphate synthase
3	IA051	MELO3C011659	Kinase family protein
3	IA052	MELO3C011641	Gamma-secretase subunit Aph-1, putative
3	IA052	MELO3C011640	Putative E3 ubiquitin-protein ligase ARI7
3	IA052	MELO3C011639	low-molecular-weight cysteine-rich 33
3	IA052	MELO3C011638	Flavin-binding monooxygenase family protein
3	IA053	MELO3C011633	Ribosomal protein L11 methyltransferase
3	IA053	MELO3C011632	Eukaryotic aspartyl protease family protein
3	IA054	MELO3C011563	Gamma interferon responsive lysosomal thiol (GILT) reductase family protein
3	IA054	MELO3C011562	Peptide chain release factor 1
3	IA054	MELO3C011561	Retrotransposon protein, putative, Ty1-copia subclass
3	IA054	MELO3C011560	Retrotransposon protein, putative, Ty1-copia subclass
3	IA054	MELO3C011559	peptide transporter 5
3	IA054	MELO3C011558	RNA-binding (RRM/RBD/RNP motifs) family protein
3	IA054	MELO3C011557	E3 ubiquitin-protein ligase ICP0
3	IA056	MELO3C025029	Cellulose synthase
3	IA058	MELO3C026138	Retrotransposon protein, putative, unclassified
3	IA058	MELO3C026139	Non-ltr retroelement reverse transcriptase
3	IA058	MELO3C026140	DNA mismatch repair protein MutS
3	IA058	MELO3C026141	ADP-ribosylation factor, putative, expressed
3	IA059	MELO3C020011	PHD finger protein ALFIN-LIKE 5
3	IA060	MELO3C020007	Sorghum bicolor protein targeted either to mitochondria or chloroplast proteins T50848
3	IA061	MELO3C019971	Polyribonucleotide nucleotidyltransferase
3	IA061	MELO3C019970	Putative Receptor-like protein kinase 2
3	IA061	MELO3C019969	Late embryogenesis abundant protein, putative
3	IA061	MELO3C019967	ATP-dependent RNA helicase
3	IA061	MELO3C019968	Coffea canephora DH200=94 genomic scaffold, scaffold_5
3	IA062	MELO3C019852	Cyclin-dependent protein kinase inhibitor Siamese
3	IA062	MELO3C019851	RAP annotation release 2, galactose-binding-like domain protein
3	IA062	MELO3C019850	Unknown
3	IA062	MELO3C019849	Calcium uniporter protein, mitochondrial
3	IA063	MELO3C019773	Nitrate transporter NRT1.2B
3	IA063	MELO3C019772	Nitrate transporter NRT1.2B
3	IA064	MELO3C011374	Protein RHOMBOID-like 1
3	IA064	MELO3C011373	GrpE protein homolog
3	IA064	MELO3C011372	Auxin response factor
3	IA064	MELO3C011371	Eukaryotic translation initiation factor, putative
3	IA064	MELO3C011370	DNA-directed RNA polymerase
3	IA064	MELO3C011369	Beta-1,3-galactosyltransferase 7
3	IA064	MELO3C011368	Pollen Ole e I family allergen
3	IA064	MELO3C011367	2,3-bisphosphoglycerate-dependent phosphoglycerate mutase
3	IA065	MELO3C011330	Enoyl-CoA hydratase 2, peroxisomal
3	IA065	MELO3C011329	L-ascorbate oxidase
3	IA065	MELO3C011328	Cytoplasmic tRNA 2-thiolation protein 1
3	IA065	MELO3C011327	Glutamate receptor
3	IA065	MELO3C011326	Glutamate receptor
3	IA065	MELO3C011325	Glutamate receptor
3	IA065	MELO3C011324	Glutamate receptor
3	IA065	MELO3C011323	Glutamate receptor
3	IA065	MELO3C011322	Glutamate receptor
3	IA065	MELO3C011321	Transcription initiation factor TFIID subunit 10
3	IA065	MELO3C011320	NAD(P)-binding Rossmann-fold superfamily protein
3	IA065	MELO3C011319	Glutamine dumper 4, putative
4	IA066	MELO3C003648	Carbamoyl-phosphate synthase large chain
4	IA066	MELO3C003649	Protein of unknown function (DUF1218)
4	IA066	MELO3C003650	DDB1-and CUL4-associated factor-1-like protein
4	IA066	MELO3C003651	Aspartate--tRNA ligase
4	IA066	MELO3C003652	Tyrosine recombinase XerS
4	IA067	MELO3C003653	Zinc finger FYVE domain-containing 26
4	IA067	MELO3C003654	Zinc finger FYVE domain-containing 26
4	IA067	MELO3C003655	Zinc finger FYVE domain-containing 26
4	IA067	MELO3C003656	Potassium channel in 3
4	IA067	MELO3C003657	Ribosomal protein L7Ae/L30e/S12e/Gadd45 family protein
4	IA067	MELO3C003658	Protein of unknown function (DUF581)
4	IA067	MELO3C003659	Glucan endo-1,3-beta-glucosidase, putative
4	IA067	MELO3C003660	RING finger and CHY zinc finger protein
4	IA067	MELO3C003661	SWIM zinc finger family protein
4	IA067	MELO3C003662	Putative ADP-ribosylation factor GTPase-activating protein AGD14
4	IA067	MELO3C003663	Putative uncharacterized protein At2g32310/T32F6.17
4	IA067	MELO3C003664	Enhancer of polycomb-like protein
4	IA067	MELO3C003665	Copper ion binding protein
4	IA067	MELO3C003666	Embryo defective 2410 protein
4	IA067	MELO3C003667	Embryo defective 2410 protein
4	IA067	MELO3C003668	Embryo defective 2410 protein
4	IA067	MELO3C003669	CTC-interacting domain protein, putative
4	IA067	MELO3C003670	Chaperone protein dnaJ
4	IA067	MELO3C003671	Transcription elongation factor s-II, putative
4	IA067	MELO3C003672	Cyclin-A2-2-like protein
4	IA067	MELO3C003673	Cyclin A, putative
4	IA067	MELO3C003674	Pentatricopeptide repeat-containing protein, putative
4	IA067	MELO3C003675	TIFY domain protein 8
4	IA067	MELO3C003676	Coffea canephora DH200=94 genomic scaffold, scaffold_14
4	IA067	MELO3C003677	V-type ATPase V0 subunit c
4	IA067	MELO3C003678	ATP-dependent RNA helicase ded1
4	IA067	MELO3C003679	Isocitrate dehydrogenase kinase/phosphatase
4	IA067	MELO3C003680	Potassium channel
4	IA067	MELO3C003681	Potassium channel
4	IA067	MELO3C003682	Cytochrome b-c1 complex subunit 7
4	IA067	MELO3C003683	U-box domain-containing protein 13
4	IA067	MELO3C003684	Coffea canephora DH200=94 genomic scaffold, scaffold_75
4	IA067	MELO3C003685	homeobox-1
4	IA067	MELO3C003686	Transcription factor
4	IA067	MELO3C003687	Pentatricopeptide repeat (PPR) superfamily protein
4	IA067	MELO3C003688	GPI inositol-deacylase
4	IA068	MELO3C003787	LisH and RanBPM domain protein
4	IA068	MELO3C003788	Lon protease 2
4	IA068	MELO3C003789	Cysteine--tRNA ligase
4	IA068	MELO3C003790	Transcription factor 21
4	IA068	MELO3C003791	Thioredoxin
4	IA068	MELO3C003792	Beta-galactosidase
4	IA069	MELO3C003804	50S ribosomal protein L31
4	IA069	MELO3C003805	CAZy family GT8 glycosyltransferase
4	IA069	MELO3C003806	1-deoxy-D-xylulose 5-phosphate reductoisomerase
4	IA070	MELO3C012781	DnaJ homolog subfamily C member 5B
4	IA070	MELO3C012782	Proliferation-associated protein 2G4
4	IA071	MELO3C012934	Transcription factor, putative
4	IA071	MELO3C012935	Pectinesterase
4	IA071	MELO3C012936	Boron transporter, putative
4	IA071	MELO3C012937	Cytochrome C oxidase subunit 5b
4	IA072	MELO3C012996	40S ribosomal protein S5
4	IA072	MELO3C012997	Class II aminoacyl-tRNA and biotin synthetases superfamily protein
4	IA073	MELO3C013035	Ribosomal protein L5
4	IA073	MELO3C013036	Orf101b
4	IA073	MELO3C013037	ATP synthase subunit alpha
4	IA073	MELO3C013038	Leucine--tRNA ligase
4	IA073	MELO3C013039	wall associated kinase 3
4	IA073	MELO3C013040	Dentin sialophosphoprotein-related, putative isoform 1
4	IA073	MELO3C013041	Dentin sialophosphoprotein-like protein
4	IA074	MELO3C013052	Mini-ribonuclease 3
4	IA074	MELO3C013053	Ty3-gypsy retrotransposon protein
4	IA074	MELO3C013054	Gypsy/ty3 element polyprotein
4	IA075	MELO3C013080	NAC (No Apical Meristem) domain transcriptional regulator superfamily protein
4	IA075	MELO3C013081	Acetyltransferase component of pyruvate dehydrogenase complex
4	IA075	MELO3C013082	Protein phosphatase 2c
4	IA076	MELO3C022721	myb-like transcription factor family protein
4	IA076	MELO3C022722	Putative ER lumen protein retaining receptor
4	IA077	MELO3C026695	ER lumen protein-retaining receptor
4	IA077	MELO3C026655	ATP synthase subunit alpha
4	IA077	MELO3C026656	ATP synthase subunit alpha
4	IA078	MELO3C009990	Vacuolar proton translocating ATPase 100 kDa subunit
4	IA078	MELO3C009989	LOB domain protein 25
4	IA078	MELO3C009988	Oleosin
4	IA078	MELO3C009987	WD repeat-containing protein 82-B
4	IA078	MELO3C009986	ARM repeat superfamily protein
4	IA079	MELO3C009795	50S ribosomal L25
4	IA079	MELO3C009794	Polyribonucleotide nucleotidyltransferase
4	IA079	MELO3C009793	Polyribonucleotide nucleotidyltransferase, putative
4	IA079	MELO3C009792	Coffea canephora DH200=94 genomic scaffold, scaffold_91
4	IA079	MELO3C009791	Cation/calcium exchanger 4
5	IA080	MELO3C014738	Ras GTPase-activating-like protein rng2 isoform 1
5	IA080	MELO3C014737	L-ascorbate oxidase-like protein
5	IA080	MELO3C014736	Receptor-like kinase
5	IA080	MELO3C014735	L-ascorbate oxidase like
5	IA080	MELO3C014734	50S ribosomal protein L28
5	IA080	MELO3C014733	RING finger protein 126
5	IA080	MELO3C014732	Pyruvate kinase
5	IA080	MELO3C014731	Glucosidase 2 subunit beta
5	IA080	MELO3C014730	Antitermination NusB domain-containing protein
5	IA080	MELO3C014729	Mediator of RNA polymerase II transcription subunit 21
5	IA080	MELO3C014728	Tetratricopeptide repeat containing protein
5	IA080	MELO3C014727	Lysine--tRNA ligase
5	IA080	MELO3C014726	Coffea canephora DH200=94 genomic scaffold, scaffold_81
5	IA080	MELO3C014725	Protein of Unknown Function (DUF239)
5	IA080	MELO3C014724	Mitochondrial carrier family
5	IA080	MELO3C014723	Tubulin alpha chain, putative
5	IA080	MELO3C014722	Ethylene-responsive transcription factor
5	IA080	MELO3C014721	Importin beta-3, putative
5	IA080	MELO3C014720	Alpha/beta-hydrolase
5	IA080	MELO3C014719	Aldehyde oxidase 2
5	IA080	MELO3C014717	Aldehyde oxidase 1
5	IA080	MELO3C014718	Ran BP2/NZF zinc finger-like superfamily protein
5	IA080	MELO3C014716	Xanthine dehydrogenase/oxidase
5	IA080	MELO3C014715	23.2 kDa heat shock protein
5	IA080	MELO3C014714	Zeaxanthin epoxidase, chloroplastic
5	IA080	MELO3C014713	NADH-cytochrome b5 reductase
5	IA080	MELO3C014712	Geranylgeranyl reductase
5	IA080	MELO3C014711	GDSL esterase/lipase
5	IA080	MELO3C014710	WD-40 repeat-containing protein
5	IA080	MELO3C014709	Late embryogenesis abundant (LEA) hydroxyproline-rich glycoprotein
5	IA080	MELO3C014708	RNA-binding protein Lupus La
5	IA080	MELO3C014707	DNA-directed RNA polymerase subunit beta'
5	IA080	MELO3C014706	Argonaute 4 family protein
5	IA080	MELO3C014705	Late embryogenesis abundant (LEA) hydroxyproline-rich glycoprotein family
5	IA080	MELO3C014704	Protein of unknown function (DUF630 and DUF632)
5	IA080	MELO3C014703	Non-structural maintenance of chromosomes element 1 like
5	IA080	MELO3C014702	Kinase superfamily protein
5	IA080	MELO3C014701	Putative receptor-like protein kinase
5	IA080	MELO3C014700	serine/threonine protein kinase 1
5	IA080	MELO3C014699	Cop9 signalosome complex subunit, putative
5	IA080	MELO3C014698	Calmodulin 5
5	IA080	MELO3C014697	UDP-glycosyltransferase 1
5	IA080	MELO3C014696	UDP-glycosyltransferase 1
5	IA080	MELO3C014695	Oligoribonuclease
5	IA080	MELO3C014694	50S ribosomal protein L11
5	IA080	MELO3C014693	ATP synthase epsilon chain, chloroplastic
5	IA080	MELO3C014692	Phospholipid scramblase 2
5	IA080	MELO3C014691	Peptidyl-prolyl cis-trans isomerase D
5	IA080	MELO3C014690	Putative carboxylesterase 15-like protein
5	IA080	MELO3C014689	Ubiquitin carboxyl-terminal hydrolase 12-like protein
5	IA081	MELO3C014658	Peroxidase
5	IA081	MELO3C014657	Peroxidase
5	IA081	MELO3C014656	Peroxidase
5	IA081	MELO3C014655	Peroxidase
5	IA081	MELO3C014654	Peroxidase
5	IA081	MELO3C014653	Peroxidase
5	IA081	MELO3C014652	Peroxidase
5	IA081	MELO3C014651	Peroxidase
5	IA081	MELO3C014650	Peroxidase
5	IA081	MELO3C014649	PRLI-interacting factor A
5	IA081	MELO3C014648	Putative plastid-lipid-associated 12, chloroplastic-like protein
5	IA081	MELO3C014647	PRLI-interacting factor A
5	IA081	MELO3C014646	Fatty acid desaturase 2
5	IA081	MELO3C014645	GATA transcription factor 29
5	IA081	MELO3C014644	Enoyl reductase
5	IA081	MELO3C014643	Catalase
5	IA081	MELO3C014642	4-coumarate:CoA ligase 1
5	IA081	MELO3C014641	Calcium-dependent lipid-binding (CaLB domain) family protein
5	IA081	MELO3C014640	Oxidoreductase, putative
5	IA081	MELO3C014639	DNA topoisomerase 6 subunit B
5	IA082	MELO3C014618	Histone H3.2
5	IA082	MELO3C014617	Coffea canephora DH200=94 genomic scaffold, scaffold_158
5	IA082	MELO3C014616	Cyclolysin secretion/processing ATP-binding protein CyaB
5	IA082	MELO3C014615	Mitochondrial distribution and morphology protein 10
5	IA082	MELO3C014614	Leucine-rich repeat receptor-like protein kinase family protein, putative
5	IA082	MELO3C014613	Putative glycosyl hydrolase of unknown function (DUF1680)
5	IA082	MELO3C014611	Pre-mRNA-splicing factor CWC22
5	IA082	MELO3C014612	60S ribosomal protein L18-3
5	IA082	MELO3C014610	Kinase family protein
5	IA082	MELO3C014609	AP2-like ethylene-responsive transcription factor
5	IA082	MELO3C014608	Zinc finger A20 and AN1 domain-containing stress-associated protein 8
5	IA082	MELO3C014607	Zinc transporter zupT
5	IA082	MELO3C014606	Zinc finger family protein
5	IA082	MELO3C014605	Outer envelope protein 80
5	IA082	MELO3C014604	Transcription factor, putative
5	IA082	MELO3C014603	RING-finger ubiquitin ligase
5	IA082	MELO3C014602	Extensin
5	IA082	MELO3C014601	Aldehyde dehydrogenase
5	IA083	MELO3C014512	Putative CCR4-associated factor 1-11-like protein
5	IA083	MELO3C014511	Coffea canephora DH200=94 genomic scaffold, scaffold_1200
5	IA083	MELO3C014510	Glutamate receptor
5	IA083	MELO3C014509	NAC domain-containing protein 89
5	IA083	MELO3C014508	Coffea canephora DH200=94 genomic scaffold, scaffold_24
5	IA083	MELO3C014507	F-box family protein
5	IA083	MELO3C014506	Vesicle-associated membrane protein, putative
5	IA083	MELO3C014505	NAC domain-containing protein 90
5	IA083	MELO3C014504	Pollen Ole e 1 allergen and extensin family protein, putative
5	IA083	MELO3C014503	Nuclear transcription factor Y subunit B-3-like protein
5	IA083	MELO3C014502	Putative RNA-binding protein
5	IA083	MELO3C014501	Protein FANTASTIC FOUR 3
5	IA083	MELO3C014500	Rho GTPase activating protein 2
5	IA083	MELO3C014499	Late embryogenesis abundant hydroxyproline-rich glycoprotein
5	IA083	MELO3C014498	Glycoprotein membrane GPI-anchored protein
5	IA083	MELO3C014497	Mitochondrial Carrier (MC) Family putative
5	IA083	MELO3C014496	Protein kinase
5	IA083	MELO3C014495	Fantastic four-like protein
5	IA083	MELO3C014494	Protein phosphatase 2C 70
5	IA084	MELO3C014472	Mitogen-activated protein kinase
5	IA084	MELO3C014471	Transcription factor, putative
5	IA084	MELO3C014470	Leucine-rich repeat protein kinase family protein
5	IA084	MELO3C014469	Xyloglucan endotransglucosylase/hydrolase
5	IA084	MELO3C014468	Xyloglucan endotransglucosylase/hydrolase
5	IA084	MELO3C014467	Xyloglucan endotransglucosylase/hydrolase
5	IA084	MELO3C014466	Xyloglucan endotransglucosylase/hydrolase
5	IA084	MELO3C014465	Xyloglucan endotransglucosylase/hydrolase
5	IA084	MELO3C014464	HAD phosphatase, family IIIA
5	IA084	MELO3C014463	Cytochrome P450 family protein
5	IA084	MELO3C014462	Protodermal factor 1.3, putative
5	IA084	MELO3C014461	HVA22-like protein f
5	IA084	MELO3C014460	Protein EMBRYONIC FLOWER 1-like protein
5	IA084	MELO3C014459	Serine/threonine-protein phosphatase 5
5	IA084	MELO3C014458	V-type ATP synthase, Subunit V1-D
5	IA084	MELO3C014457	Glutamyl-tRNA(Gln) amidotransferase subunit A
5	IA084	MELO3C014456	Receptor-like protein kinase
5	IA084	MELO3C014455	Receptor-like protein kinase
5	IA084	MELO3C014454	Putative leucine-rich repeat receptor-like protein kinase family protein
5	IA084	MELO3C014453	TRICHOME BIREFRINGENCE-LIKE 43
5	IA084	MELO3C014452	UPF0246 protein FTN_1542
5	IA084	MELO3C014451	Heat shock protein, putative
5	IA084	MELO3C014450	Putative sugar phosphate/phosphate translocator
5	IA084	MELO3C014449	Transcription factor GTE12
5	IA084	MELO3C014448	Peroxisomal membrane 22 kDa (Mpv17/PMP22) family protein
5	IA085	MELO3C014334	Histone H1
5	IA085	MELO3C014333	N-acetyl-gamma-glutamyl-phosphate reductase
5	IA085	MELO3C014332	Ankyrin repeat-containing protein
5	IA085	MELO3C014331	Ankyrin repeat protein
5	IA086	MELO3C022991	Molybdenum cofactor sulfurase family protein
5	IA086	MELO3C022992	BEST Arabidopsis thaliana protein match is: hydroxyproline-rich glycoprotein family protein .
5	IA087	MELO3C023093	Self-incompatibility family protein
5	IA087	MELO3C023094	NADH-cytochrome b5 reductase 2
5	IA088	MELO3C020411	Nuclear receptor subfamily 5 group A member 2
5	IA089	MELO3C008526	Protein of unknown function (DUF1336)
5	IA090	MELO3C003907	Alpha-1,6-mannosylglycoprotein 6-beta-N-acetylglucosaminyltransferase A
5	IA090	MELO3C003908	Protein kinase superfamily protein
5	IA090	MELO3C003909	Envelope membrane protein
5	IA091	MELO3C003927	Regulatory particle non-ATPase 13
5	IA091	MELO3C003928	Pentatricopeptide repeat-containing protein, putative
5	IA091	MELO3C003929	WD40 repeat-like protein
5	IA092	MELO3C003937	ATP-dependent RNA helicase
5	IA092	MELO3C003938	Auxin response factor
5	IA093	MELO3C004311	Disease resistance protein (TIR-NBS-LRR class), putative
5	IA093	MELO3C004312	Disease resistance protein (TIR-NBS-LRR class), putative
5	IA093	MELO3C004313	Disease resistance protein (TIR-NBS-LRR class), putative
5	IA093	MELO3C004314	Protein FANTASTIC FOUR 3
5	IA094	MELO3C004336	Putative cation-transporting ATPase
5	IA094	MELO3C004337	Vesicle-associated 2-2-like protein
5	IA094	MELO3C004338	Acyl carrier protein
5	IA094	MELO3C004339	Phosphoglycerate kinase
5	IA094	MELO3C004340	Cysteine proteinase
5	IA094	MELO3C004341	Pentatricopeptide repeat-containing protein
5	IA094	MELO3C004342	Superoxide dismutase [Cu-Zn]
5	IA095	MELO3C004362	Plant protein of unknown function (DUF868)
5	IA095	MELO3C004363	Soul heme-binding protein
5	IA095	MELO3C004364	Cyclin-T1-5-like protein
5	IA095	MELO3C004365	Plant protein of unknown function (DUF868)
5	IA095	MELO3C004366	Tetratricopeptide repeat 35-A
5	IA095	MELO3C004367	Kinase family protein
5	IA095	MELO3C004368	IQ-domain 19, putative
5	IA095	MELO3C004369	Coffea canephora DH200=94 genomic scaffold, scaffold_34
5	IA095	MELO3C004370	Putative ribose-5-phosphate isomerase
5	IA095	MELO3C004371	PITH domain-containing protein
5	IA096	MELO3C004388	Photosystem II reaction center W
5	IA096	MELO3C004389	E3 ubiquitin protein ligase DRIP2
5	IA096	MELO3C004390	Prefoldin subunit 4
5	IA096	MELO3C004391	PRA1 (Prenylated rab acceptor) family protein
5	IA096	MELO3C004392	Ankyrin repeat family protein
5	IA096	MELO3C004393	Receptor-like protein kinase
5	IA096	MELO3C004394	Histone-like protein
5	IA096	MELO3C004395	tRNA 5-methylaminomethyl-2-thiouridine biosynthesis bifunctional MnmC
5	IA096	MELO3C004396	TPX2 (Targeting protein for Xklp2) family protein
5	IA096	MELO3C004402	Ankyrin repeat-containing protein, putative
5	IA096	MELO3C004403	Ankyrin repeat-containing protein, putative
5	IA096	MELO3C004404	Ankyrin repeat family protein
5	IA096	MELO3C004405	Protein of unknown function, DUF593
5	IA096	MELO3C004406	ATP dependant DNA helicase
5	IA096	MELO3C004407	GRF1-INTERACTING FACTOR 1 family protein
5	IA096	MELO3C004408	sigma factor binding protein 1
5	IA096	MELO3C004409	Sigma factor binding protein 1, putative
5	IA096	MELO3C004410	Myosin XI, putative
5	IA097	MELO3C004438	Ubiquitin family protein
5	IA097	MELO3C004439	Protein phosphatase 2c, putative
5	IA097	MELO3C004440	Elongation factor EF-Tu-like protein
5	IA097	MELO3C004441	Putative RING finger protein
5	IA097	MELO3C004442	NHL repeat-containing protein
5	IA097	MELO3C004443	Peptidyl-prolyl cis-trans isomerase, putative
5	IA097	MELO3C004444	transducin family protein / WD-40 repeat family protein
5	IA098	MELO3C004466	Small nuclear RNA activating complex (SNAPc), subunit SNAP43 protein, putative
5	IA098	MELO3C004467	Exostosin family protein
5	IA098	MELO3C004468	Chloride channel protein
5	IA098	MELO3C004469	Chloride channel protein
5	IA098	MELO3C004470	Calcium lipid binding protein, putative
5	IA098	MELO3C004471	tRNA modification GTPase MnmE
5	IA098	MELO3C004472	Ubiquitin carboxyl-terminal hydrolase
5	IA098	MELO3C004473	Actin-related protein 2/3 complex subunit 3
5	IA099	MELO3C004511	Core-2/I-branching beta-1,6-N-acetylglucosaminyltransferase family protein
5	IA099	MELO3C004512	Putative sugar phosphate/phosphate translocator
5	IA099	MELO3C004513	Nitrate transporter NRT1.4B
5	IA099	MELO3C004514	Ribosomal protein l7ae
5	IA099	MELO3C004515	Signal peptidase I
5	IA099	MELO3C004516	Alba DNA/RNA-binding protein
5	IA099	MELO3C004517	Sel1 repeat protein
5	IA099	MELO3C004518	Dynein light chain-like protein
5	IA099	MELO3C004519	NADH-cytochrome b5 reductase
5	IA099	MELO3C004520	Kinase family protein
5	IA099	MELO3C004521	L-lactate dehydrogenase B chain
5	IA099	MELO3C004522	Early nodulin 93 protein
5	IA099	MELO3C004523	Zinc finger (Ran-binding) family protein
5	IA099	MELO3C004524	Zinc finger CCCH domain-containing protein 39
5	IA099	MELO3C004525	Probable NADH pyrophosphatase
5	IA099	MELO3C004528	SH3 and FCH domain-containing protein DDB_G0271676
5	IA099	MELO3C004529	3-isopropylmalate dehydratase large subunit
5	IA099	MELO3C004530	Expansin-related protein 3
5	IA099	MELO3C004531	26S proteasome ATP-dependent regulatory subunit
5	IA099	MELO3C004532	Encodes a protein involved in salt tolerance, names SIS (Salt Induced Serine rich).
5	IA099	MELO3C004533	GDP-mannose transporter, putative
5	IA099	MELO3C004534	RNA-binding family protein, putative
5	IA099	MELO3C004535	Two-component response regulator
5	IA100	MELO3C004547	ADP-ribosylation factor GTPase-activating protein 1
5	IA100	MELO3C004548	Serine incorporator 3
5	IA100	MELO3C004549	LisH domain-containing protein ARMC9
5	IA100	MELO3C004550	Leucine-rich repeat receptor-like protein kinase family protein
5	IA100	MELO3C004551	Guanine nucleotide exchange family protein
5	IA100	MELO3C004552	DNA mismatch repair protein MutS
5	IA100	MELO3C004553	Multiprotein-bridging factor 1c
5	IA100	MELO3C004554	Arabinogalactan peptide 22
5	IA100	MELO3C004555	serine-rich protein-related
5	IA100	MELO3C004556	Heat shock transcription factor C1, putative
6	IA101	MELO3C005972	Ethylene-responsive transcription factor 1
6	IA101	MELO3C005973	Protein RecA
6	IA101	MELO3C005974	Phosphoglycerate mutase family protein
6	IA101	MELO3C005975	Phosphoglycerate mutase family protein
6	IA101	MELO3C005976	Protein BFR2, putative
6	IA101	MELO3C005977	StAR-related lipid transfer protein 9, putative
6	IA101	MELO3C005978	Homeobox associated leucine zipper protein
6	IA101	MELO3C005979	Peptidyl-prolyl cis-trans isomerase
6	IA101	MELO3C005980	F-box/LRR-repeat protein 20
6	IA102	MELO3C006118	Actin depolymerizing factor 8
6	IA102	MELO3C006119	Remorin, putative
6	IA102	MELO3C006120	Putative MYB transcription factor
6	IA102	MELO3C006121	ATP-dependent RNA helicase
6	IA102	MELO3C006122	Sperm motility kinase Z
6	IA102	MELO3C006123	Acetyl-coenzyme A carboxylase carboxyl transferase subunit alpha
6	IA102	MELO3C006124	Acetyl-coenzyme A carboxylase carboxyl transferase subunit alpha
6	IA102	MELO3C006125	Cleavage and polyadenylation specificity factor subunit 5
6	IA102	MELO3C006126	Pentatricopeptide repeat-containing protein, putative
6	IA102	MELO3C006127	4-coumarate:CoA ligase
6	IA103	MELO3C006572	Endo-1,3-1,4-beta-d-glucanase, putative
6	IA103	MELO3C006573	BTB/POZ and MATH domain-containing protein 2
6	IA103	MELO3C006574	Guanylate kinase, putative
6	IA103	MELO3C006575	Guanylate kinase, putative
6	IA103	MELO3C006576	ARM repeat superfamily protein
6	IA103	MELO3C006577	Glutamine synthetase
6	IA103	MELO3C006578	AWPM-19-like membrane family protein
6	IA104	MELO3C006907	Ribulose bisphosphate carboxylase large chain
6	IA104	MELO3C006908	Integrase-type DNA-binding superfamily protein
6	IA104	MELO3C006909	O-glucosyltransferase rumi like
6	IA104	MELO3C006910	Actin-depolymerizing factor 7
6	IA105	MELO3C006984	Trehalose 6-phosphate phosphatase
6	IA105	MELO3C006985	Membrane-bound lytic murein transglycosylase F
6	IA105	MELO3C006986	Glycerol-3-phosphate dehydrogenase [NAD(P)+]
6	IA105	MELO3C006987	Glyceraldehyde-3-phosphate dehydrogenase 3
6	IA105	MELO3C006988	Nuclear pore complex protein
6	IA105	MELO3C006989	NAD(P)H-quinone oxidoreductase subunit J, chloroplastic
6	IA105	MELO3C006990	Serine proteinase inhibitor 1
6	IA105	MELO3C006991	Probable L-aspartate dehydrogenase
6	IA105	MELO3C006992	Zinc knuckle family protein
6	IA105	MELO3C026928	NAD-dependent malic enzyme
6	IA105	MELO3C026929	3-deoxy-manno-octulosonate cytidylyltransferase
6	IA106	MELO3C019505	Sulfite reductase
6	IA107	MELO3C019514	Venom prothrombin activator omicarin-C non-catalytic subunit
6	IA107	MELO3C019515	phosphotyrosyl phosphatase activator (PTPA) family protein
6	IA107	MELO3C019516	Glycoprotein 3-alpha-L-fucosyltransferase A
6	IA108	MELO3C019542	Putative dehydrogenase
6	IA108	MELO3C019543	Putative gamma-glutamylcyclotransferase At3g02910
6	IA109	MELO3C019556	DNA polymerase epsilon catalytic subunit A
6	IA109	MELO3C019557	UDP-glucose 4-epimerase family protein
6	IA109	MELO3C019558	2-succinyl-5-enolpyruvyl-6-hydroxy-3-cyclohexene-1-carboxylate synthase
6	IA109	MELO3C019559	Xaa-Pro dipeptidase
6	IA109	MELO3C019560	Transporter-related family protein
6	IA109	MELO3C019561	Mitochondrial import inner membrane translocase subunit tim-10 isoform 1
6	IA109	MELO3C019562	initiator tRNA phosphoribosyl transferase family protein
6	IA109	MELO3C019563	Protein of unknown function, DUF547
6	IA110	MELO3C019577	T-box protein 2
6	IA110	MELO3C027023	CONTAINS InterPro DOMAIN/s: Serine-threonine protein kinase 19 (InterPro:IPR018865)
6	IA111	MELO3C027003	Methionine--tRNA ligase
6	IA111	MELO3C020339	Auxin-responsive GH3 family protein
6	IA111	MELO3C020338	pH-response regulator protein palH/RIM21
6	IA112	MELO3C020330	Gag-pro-like protein
6	IA112	MELO3C020329	Retrotransposon protein, putative, unclassified
6	IA113	MELO3C020327	4-hydroxybenzoate octaprenyltransferase
6	IA113	MELO3C020326	D-amino acid dehydrogenase
6	IA113	MELO3C020325	Pachytene checkpoint protein 2 homolog
6	IA113	MELO3C020324	Probable DNA repair helicase RAD25 homolog
6	IA113	MELO3C020323	DNA-directed RNA polymerase subunit beta'
6	IA113	MELO3C020322	Nicastrin
6	IA114	MELO3C020295	Protein kinase superfamily protein
6	IA114	MELO3C020294	Coffea canephora DH200=94 genomic scaffold, scaffold_8
6	IA115	MELO3C020284	Pro-apoptotic serine protease nma111-like protein
6	IA115	MELO3C020283	UPF0507 protein YML002W
6	IA115	MELO3C020282	Pro-apoptotic serine protease nma111-like protein
6	IA116	MELO3C020269	Type III pantothenate kinase
6	IA116	MELO3C020265	Pentatricopeptide repeat (PPR) superfamily protein
6	IA116	MELO3C020264	Major latex protein
6	IA117	MELO3C020257	HD-ZIP IV family of homeobox-leucine zipper protein with lipid-binding START domain
6	IA117	MELO3C020256	5'-AMP-activated protein kinase subunit beta-1
6	IA118	MELO3C026941	HXXXD-type acyl-transferase family protein, putative
6	IA118	MELO3C026942	3-ketoacyl-CoA thiolase
6	IA119	MELO3C023783	Ty3-gypsy retrotransposon protein
6	IA119	MELO3C023782	Ubiquitin-protein ligase, putative
6	IA120	MELO3C023756	30S ribosomal protein S7, putative
6	IA120	MELO3C023755	NADH-ubiquinone oxidoreductase chain 1
6	IA121	MELO3C014778	Ribosomal protein S3
6	IA121	MELO3C014779	Histone-lysine N-methyltransferase
6	IA122	MELO3C014851	RNA-binding protein, possibly exosome complex Ribosomal RNA processing protein
6	IA122	MELO3C014852	Sucrose synthase
6	IA123	MELO3C014857	Amino acid transporter, putative
6	IA123	MELO3C014858	TRAM, LAG1 and CLN8 (TLC) lipid-sensing domain containing protein
6	IA123	MELO3C014859	Calcium-dependent phospholipid-binding Copine family protein
6	IA124	MELO3C014935	Coffea canephora DH200=94 genomic scaffold, scaffold_8
6	IA124	MELO3C014936	Endosomal targeting BRO1-like domain-containing protein
6	IA125	MELO3C014949	50S ribosomal protein L4
6	IA125	MELO3C014950	receptor kinase 2
6	IA126	MELO3C014966	1-deoxy-D-xylulose 5-phosphate synthase
6	IA126	MELO3C014967	Putative 1-deoxy-D-xylulose 5-phosphate synthase
6	IA126	MELO3C014968	Gag-pro-like protein
6	IA128	MELO3C016440	DEAD box RNA helicase (PRH75)
6	IA128	MELO3C016441	thymidylate synthase 1
6	IA128	MELO3C016442	DNA mismatch repair protein MutS
6	IA128	MELO3C016443	RNA-binding protein containing a PIN domain
6	IA129	MELO3C016487	Elongation factor 1-gamma
6	IA129	MELO3C016488	Putative receptor-like protein kinase
6	IA129	MELO3C016489	Probable phospholipid-transporting ATPase IIB
6	IA129	MELO3C016490	RNA-binding KH domain-containing protein
6	IA129	MELO3C016491	Ras-related protein Rab-25
6	IA129	MELO3C016492	Retrotransposon protein, putative, Ty3-gypsy subclass
6	IA129	MELO3C016493	Retrovirus-related Pol polyprotein from transposon TNT 1-94
6	IA130	MELO3C016514	Ring finger protein, putative
6	IA130	MELO3C016515	3-deoxy-manno-octulosonate cytidylyltransferase
6	IA130	MELO3C016516	Thioredoxin M4
6	IA130	MELO3C016517	Expansin
6	IA132	MELO3C013940	Peroxisomal biogenesis factor, putative
6	IA132	MELO3C013939	Asparagine--tRNA ligase
6	IA132	MELO3C013938	COPII coat assembly protein SEC16, putative
6	IA132	MELO3C013937	DUO pollen-like protein, putative
6	IA133	MELO3C013841	RNA-binding protein 34
6	IA133	MELO3C013840	Inositol-tetrakisphosphate 1-kinase
6	IA133	MELO3C013839	UDP-N-acetylglucosamine transferase subunit ALG14
6	IA133	MELO3C013838	Trehalose-6-phosphate synthase, putative
6	IA133	MELO3C013837	Putative alpha,alpha-trehalose-phosphate synthase
6	IA133	MELO3C013836	Bifunctional inhibitor/lipid-transfer protein/seed storage 2S albumin superfamily protein
6	IA133	MELO3C013835	Heat shock transcription factor family protein
6	IA133	MELO3C013834	Syntaxin family protein
6	IA133	MELO3C013833	RNA recognition motif
6	IA133	MELO3C013832	Homeobox-leucine zipper protein ATHB-16
6	IA133	MELO3C013831	Ribosomal RNA small subunit methyltransferase A
6	IA134	MELO3C013753	Vacuolar protein sorting-associated protein 35
6	IA134	MELO3C013752	F-box family protein
6	IA134	MELO3C013751	Mid1-complementing activity 1-like protein
6	IA134	MELO3C013750	SKP1-like protein 1A
6	IA134	MELO3C013749	RING finger protein 44
6	IA134	MELO3C013748	Transcription factor
6	IA134	MELO3C013747	COS26 protein
6	IA134	MELO3C013746	Aspartyl protease family protein
7	IA136	MELO3C026405	Zinc knuckle family protein
7	IA136	MELO3C026406	Putative movement protein
7	IA136	MELO3C026407	calcium-dependent protein kinase 16
7	IA136	MELO3C026408	Coiled-coil domain-containing protein 88B
7	IA137	MELO3C010384	Glutamate 5-kinase
7	IA138	MELO3C010374	DNA-directed RNA polymerase subunit beta'
7	IA138	MELO3C010373	Dolichyl-diphosphooligosaccharide--protein glycosyltransferase subunit STT3A
7	IA139	MELO3C010368	NLI interacting factor-like phosphatase
7	IA140	MELO3C018967	MATE efflux family protein
7	IA140	MELO3C018968	Integrase-type DNA-binding superfamily protein
7	IA140	MELO3C018969	Galactokinase, putative
7	IA140	MELO3C018970	TBC1 domain family member 14
7	IA140	MELO3C018971	Galactokinase, putative
7	IA140	MELO3C018972	Early nodulin-12B
7	IA140	MELO3C018973	RAB6A-GEF complex partner protein 2
7	IA140	MELO3C018975	PAB-dependent poly(A)-specific ribonuclease subunit PAN2
7	IA140	MELO3C018976	NADH-quinone oxidoreductase subunit A 2
7	IA141	MELO3C018982	Imidazole glycerol phosphate synthase subunit HisF
7	IA141	MELO3C018983	DNA topoisomerase 2-beta
7	IA141	MELO3C018984	Transducin/WD40 repeat-like superfamily protein
7	IA141	MELO3C018985	60S acidic ribosomal family protein
7	IA141	MELO3C018986	alpha/beta-Hydrolases superfamily protein
7	IA141	MELO3C018987	ATP-dependent DNA helicase II subunit 1
7	IA141	MELO3C018988	WD40 repeat protein
7	IA142	MELO3C018990	ABC transporter, ATP binding protein
7	IA142	MELO3C018991	ABC transporter, ATP binding protein
7	IA142	MELO3C018992	Major facilitator superfamily protein
7	IA142	MELO3C018993	dCTP pyrophosphatase 1
7	IA143	MELO3C019000	Retrotransposon-like gene
7	IA145	MELO3C019008	1-aminocyclopropane 1-carboxylate synthase 1
7	IA146	MELO3C019018	Invertase/pectin methylesterase inhibitor family protein
7	IA147	MELO3C019021	Endoplasmic reticulum-Golgi intermediate compartment protein, putative
7	IA147	MELO3C019022	T-cell surface glycoprotein CD3 epsilon chain
7	IA147	MELO3C019023	Receptor-like kinase
7	IA147	MELO3C019024	Hyccin protein
7	IA147	MELO3C019025	Guanine nucleotide-exchange, putative
7	IA147	MELO3C019026	Na+/Pi transporter
7	IA148	MELO3C019037	Lipoprotein-releasing system transmembrane protein LolC
7	IA148	MELO3C019038	Protein SCAI
7	IA149	MELO3C024826	GTP cyclohydrolase II/3,4-dihydroxy-2-butanone 4-phosphate synthase
7	IA149	MELO3C024825	U3 small nucleolar RNA-associated protein 10
7	IA150	MELO3C016071	Succinyl-CoA ligase [ADP-forming] subunit beta
7	IA150	MELO3C016072	DNA-directed RNA polymerase subunit beta'
7	IA150	MELO3C016073	Tudor/PWWP/MBT superfamily protein
7	IA150	MELO3C016074	Tudor/PWWP/MBT superfamily protein
7	IA151	MELO3C016102	Cobyric acid synthase
7	IA151	MELO3C016103	UDP-Glycosyltransferase superfamily protein
7	IA151	MELO3C016104	Serine/threonine-protein phosphatase 4 regulatory subunit 2-A, putative
7	IA151	MELO3C016105	Peptidyl-tRNA hydrolase
7	IA151	MELO3C016106	Plastid developmental protein DAG
7	IA152	MELO3C016123	NHL repeat-containing family protein
7	IA153	MELO3C016161	sterol 4-alpha methyl oxidase 1-3
7	IA154	MELO3C017839	Chaperone protein DnaJ
7	IA154	MELO3C017840	Sensory neuron membrane protein 1
7	IA154	MELO3C017841	Signal recognition particle 54 kDa protein 2
7	IA154	MELO3C017842	Formamidopyrimidine-DNA glycosylase, putative
7	IA154	MELO3C017843	NADH-ubiquinone oxidoreductase 24 kD subunit, putative
7	IA154	MELO3C017844	Calmodulin family protein
7	IA154	MELO3C017845	Coffea canephora DH200=94 genomic scaffold, scaffold_2
7	IA154	MELO3C017846	Adenylate cyclase
7	IA154	MELO3C017847	COBW domain-containing protein 1
8	IA155	MELO3C007960	Pentatricopeptide repeat-containing family protein
8	IA155	MELO3C007961	Chitinase
8	IA155	MELO3C007962	Chitinase
8	IA155	MELO3C007963	Endochitinase (Chitinase)
8	IA155	MELO3C007964	Chitinase
8	IA155	MELO3C007965	Endochitinase (Chitinase)
8	IA155	MELO3C007966	Chitinase
8	IA155	MELO3C007967	acetyl-CoA synthetase
8	IA155	MELO3C007968	Isopropylmalate dehydrogenase
8	IA155	MELO3C007969	SERINE ACETYLTRANSFERASE-106 family protein
8	IA155	MELO3C007970	Cyclin B, putative
8	IA157	MELO3C019114	RNA polymerase sigma-54 factor
8	IA157	MELO3C019115	Cyclin
8	IA157	MELO3C019116	Cyclin B1-2
8	IA157	MELO3C019117	Two-component response regulator
8	IA158	MELO3C019129	Double-stranded RNA-specific editase B2
8	IA159	MELO3C019138	Peptide chain release factor 1
8	IA159	MELO3C019139	Nascent polypeptide-associated complex subunit alpha-like protein
8	IA159	MELO3C019140	Nascent polypeptide-associated complex subunit alpha-like protein
8	IA159	MELO3C019141	BEST Arabidopsis thaliana protein match is: Cysteine proteinases superfamily protein .
8	IA159	MELO3C019142	RING finger protein 126
8	IA160	MELO3C019163	ABC transporter, ATP-binding protein
8	IA160	MELO3C019164	ABC transporter F family member 4
8	IA160	MELO3C019165	NADH-cytochrome b5 reductase
8	IA160	MELO3C019166	Dehydrogenase-like protein
8	IA160	MELO3C019167	Coffea canephora DH200=94 genomic scaffold, scaffold_58
8	IA160	MELO3C019168	Metacaspase 9
8	IA160	MELO3C019169	IND1(iron-sulfur protein required for NADH dehydrogenase)-like
8	IA161	MELO3C019173	50S ribosomal protein L29
8	IA161	MELO3C019174	Non-structural polyprotein 1A
8	IA162	MELO3C019190	Protein kinase superfamily protein
8	IA164	MELO3C026863	Probable transcriptional regulatory protein XCV3282
8	IA164	MELO3C026864	glycine-rich protein
8	IA164	MELO3C026865	Gag-pro-like protein
8	IA164	MELO3C026866	UvrABC system protein B
8	IA164	MELO3C026867	Ribosomal RNA small subunit methyltransferase F
8	IA164	MELO3C026868	Cysteine proteinase inhibitor
8	IA165	MELO3C023160	Fructose-1,6-bisphosphatase class 1
8	IA166	MELO3C023168	60S ribosomal L6-like protein
8	IA166	MELO3C023169	general regulatory factor 3
8	IA166	MELO3C023170	Pectin lyase-like superfamily protein
8	IA166	MELO3C023171	flavonol synthase 5
8	IA166	MELO3C023172	Sister chromatid cohesion 1 protein 3
8	IA166	MELO3C023173	Sister chromatid cohesion 1 protein 3
8	IA168	MELO3C009062	Pup--protein ligase
8	IA168	MELO3C009061	SET-domain containing protein lysine methyltransferase family protein
8	IA169	MELO3C008974	60S ribosomal L35a-1-like protein
8	IA169	MELO3C008973	Septation ring formation regulator EzrA
8	IA169	MELO3C008972	Pentatricopeptide repeat-containing protein
8	IA169	MELO3C008971	Transcription elongation factor SPT5
8	IA169	MELO3C008970	Charged multivesicular body protein 6
8	IA169	MELO3C008969	3-isopropylmalate dehydrogenase
8	IA169	MELO3C008968	Transcription factor-related, putative
8	IA170	MELO3C008963	Amino acid transporter, putative
8	IA170	MELO3C008962	D-amino acid dehydrogenase
8	IA170	MELO3C008961	Vacuolar membrane-associated protein iml1
8	IA170	MELO3C008959	1-acyl-sn-glycerol-3-phosphate acyltransferase
8	IA170	MELO3C008960	Elongation factor G
8	IA170	MELO3C008958	Protein king tubby
8	IA172	MELO3C008949	Glutamyl-tRNA(Gln) amidotransferase subunit A
8	IA172	MELO3C008947	CBS domain-containing protein
8	IA172	MELO3C008948	ATPase E1-E2 type family protein / haloacid dehalogenase-like hydrolase family protein
8	IA172	MELO3C008946	NADH dehydrogenase, putative
8	IA173	MELO3C008942	AGAMOUS-like MADS-box transcription factor
8	IA174	MELO3C008936	Mannose-binding lectin superfamily protein
8	IA174	MELO3C008935	Protein phosphatase 2C family protein
8	IA175	MELO3C008890	Patellin-3
8	IA175	MELO3C008889	Coffea canephora DH200=94 genomic scaffold, scaffold_8
8	IA176	MELO3C008873	Cleavage stimulation factor subunit 3
8	IA177	MELO3C008857	Ribosome biogenesis protein WDR12 homolog
8	IA177	MELO3C008856	ATP binding;GTP binding;nucleotide binding;nucleoside-triphosphatases
8	IA177	MELO3C008855	transcription factor IIIA
8	IA177	MELO3C008854	Cationic amino acid transporter
8	IA177	MELO3C008853	Proline--tRNA ligase
8	IA177	MELO3C008852	Histidine ammonia-lyase
8	IA177	MELO3C008851	Cationic amino acid transporter 4
8	IA178	MELO3C008805	Pyridoxamine 5-phosphate oxidase-related fmn-binding protein
8	IA178	MELO3C008804	Methyltransferase-like protein
8	IA178	MELO3C008803	Calcium-dependent lipid-binding family protein isoform 4
8	IA179	MELO3C025285	Acyl-[acyl-carrier-protein]--UDP-N-acetylglucosamine O-acyltransferase
8	IA179	MELO3C025284	Basic-leucine zipper (bZIP) transcription factor family protein
8	IA179	MELO3C025283	Putative galacturonosyltransferase 7
8	IA179	MELO3C025282	Scarecrow transcription factor family protein
8	IA179	MELO3C025281	Vps51/Vps67 family (Components of vesicular transport) protein
8	IA179	MELO3C025280	Retrotransposon protein
8	IA179	MELO3C025279	Bifunctional protein FolD
8	IA179	MELO3C025278	Transmembrane emp24 domain-containing protein 1
8	IA179	MELO3C025277	ATP synthase epsilon chain, chloroplastic
8	IA179	MELO3C025276	50S ribosomal protein L18
8	IA179	MELO3C025275	Putative 2,3-bisphosphoglycerate-independent phosphoglycerate mutase
8	IA179	MELO3C025274	Protein kinase
8	IA179	MELO3C025273	basic helix-loop-helix (bHLH) DNA-binding superfamily protein
8	IA179	MELO3C025272	Transducin/WD40 repeat-like superfamily protein
8	IA180	MELO3C025246	cyclic nucleotide-gated channel 18
8	IA180	MELO3C025245	Farnesyl pyrophosphate synthase
8	IA180	MELO3C025244	Preprotein translocase subunit SecG
8	IA181	MELO3C025236	Albugo candida WGS project CAIX00000000 data, strain Ac Nc2, contig AcNc2_CONTIG_5_length_245754
8	IA181	MELO3C025235	TKL protein kinase
8	IA181	MELO3C025234	DNA ligase
8	IA181	MELO3C025233	Receptor-like kinase
8	IA181	MELO3C025232	Ubiquitin-conjugating enzyme E2
8	IA181	MELO3C025231	tRNA-splicing endonuclease subunit Sen54
8	IA181	MELO3C025230	Thioredoxin
8	IA181	MELO3C025229	Receptor-like kinase
8	IA182	MELO3C025219	Non-specific lipid-transfer protein
8	IA182	MELO3C025218	Serine/threonine-protein kinase WNK2
8	IA182	MELO3C025217	MACPF domain protein
8	IA183	MELO3C026045	Aminotransferase like protein
8	IA183	MELO3C026044	40S ribosomal protein S10, mitochondrial
8	IA184	MELO3C026036	SCAR homolog 2
8	IA184	MELO3C026035	Cap-specific mRNA (nucleoside-2'-O-)-methyltransferase 1
8	IA184	MELO3C026034	Solute carrier family 40 member 2
8	IA184	MELO3C026033	Seed maturation protein PM41
8	IA185	MELO3C026800	Proteasome subunit alpha type
8	IA185	MELO3C026801	Histone H2A
8	IA186	MELO3C026313	Phosphatidate phosphatase PAH2
8	IA186	MELO3C026314	Transmembrane protein 14C
8	IA186	MELO3C026315	CONTAINS InterPro DOMAIN/s: LisH dimerisation motif (InterPro:IPR006594), SRP40, C-terminal (InterPro:IPR007718)
8	IA186	MELO3C026316	Holliday junction ATP-dependent DNA helicase RuvB
8	IA187	MELO3C003267	Envelope-like protein
8	IA187	MELO3C003268	Envelope-like protein
8	IA187	MELO3C003269	Putative methionine--tRNA ligase
8	IA188	MELO3C003291	Probable lysosomal cobalamin transporter
9	IA189	MELO3C021521	Nodulin MtN21 /EamA transporter family protein
9	IA189	MELO3C021522	Glycerol-3-phosphate dehydrogenase [NAD(P)+]
9	IA191	MELO3C021571	Pentatricopeptide repeat-containing protein, putative
9	IA191	MELO3C021572	DUF21 domain-containing protein At1g55930, chloroplastic
9	IA191	MELO3C021573	Translation initiation factor IF-2
9	IA191	MELO3C021574	Cytochrome c oxidase subunit 1
9	IA191	MELO3C021575	DNA-directed RNA polymerase subunit alpha
9	IA192	MELO3C025476	Porphobilinogen deaminase
9	IA193	MELO3C002912	RNA-binding family protein, putative isoform 1
9	IA194	MELO3C002937	Cytosolic purine 5'-nucleotidase
9	IA194	MELO3C002938	Plant self-incompatibility protein S1 family
9	IA196	MELO3C003031	dTDP-glucose 4,6-dehydratase
9	IA196	MELO3C003032	Cold shock protein, putative
9	IA196	MELO3C003033	Leucine--tRNA ligase
9	IA197	MELO3C003048	Histone-lysine N-methyltransferase
9	IA197	MELO3C003049	Protein of unknown function, DUF593
9	IA197	MELO3C003050	Retrotransposon gag protein, putative
9	IA198	MELO3C022823	Gag-pro-like protein
9	IA198	MELO3C022824	Gag-pro
9	IA198	MELO3C022825	Signal recognition particle 54 kDa protein 1
9	IA199	MELO3C022872	Hypoxia-inducible factor 1-alpha
9	IA199	MELO3C025128	Putative reverse transcriptase
9	IA199	MELO3C025127	Glycine dehydrogenase (decarboxylating)
9	IA200	MELO3C005250	Putative histidine kinase
9	IA200	MELO3C005251	Beta-galactosidase
9	IA200	MELO3C005252	Ankyrin repeat-containing protein, putative
9	IA200	MELO3C005253	RING-finger ubiquitin ligase
9	IA200	MELO3C005254	Glucan endo-13-beta-glucosidase
9	IA200	MELO3C005255	Dynamin
9	IA200	MELO3C005261	Protein kinase superfamily protein
9	IA200	MELO3C005262	PLATZ transcription factor family protein, putative
9	IA200	MELO3C005263	Protein kinase superfamily protein
9	IA200	MELO3C005264	Putative clathrin assembly protein
9	IA200	MELO3C005265	THO complex subunit 2
9	IA200	MELO3C005266	THO complex subunit 2
9	IA200	MELO3C005267	Receptor protein kinase, putative
9	IA202	MELO3C005273	Histone-lysine N-methyltransferase setd3
9	IA202	MELO3C005274	D-ribose pyranase
9	IA202	MELO3C005275	Nudix hydrolase 17
9	IA202	MELO3C005276	Zinc finger (Ran-binding) family protein
9	IA202	MELO3C005277	Ubiquitin-conjugating enzyme 2
10	IA203	MELO3C023815	UPF0769 protein C21orf59 homolog
10	IA203	MELO3C023816	3-ketoacyl-CoA synthase
10	IA203	MELO3C023817	Alpha-pyrone synthesis polyketide synthase-like Pks18
10	IA203	MELO3C023818	Exocyst subunit exo70 family protein H2
10	IA204	MELO3C023870	Actin-related protein 5
10	IA204	MELO3C023871	Coffea canephora DH200=94 genomic scaffold, scaffold_36
10	IA204	MELO3C023872	Carbamoyl-phosphate synthase large chain
10	IA204	MELO3C023873	CONTAINS InterPro DOMAIN/s: P60-like (InterPro:IPR011687), Tumour suppressor protein Gltscr2 (InterPro:IPR011211)
10	IA204	MELO3C023874	Rotundifolia-like protein
10	IA205	MELO3C023918	Subtilisin-like serine protease
10	IA205	MELO3C023919	Subtilisin-like serine protease
10	IA205	MELO3C023920	Subtilisin-like serine endopeptidase family protein
10	IA206	MELO3C026573	Proline transporter 2 family protein
10	IA206	MELO3C026574	60 kDa chaperonin 1
10	IA206	MELO3C026575	UDP-glycosyltransferase 1
10	IA207	MELO3C020187	glucan synthase-like 11
10	IA207	MELO3C020186	Protein kinase superfamily protein
10	IA207	MELO3C020185	Molybdopterin synthase catalytic subunit
10	IA207	MELO3C020184	Cellulose synthase
10	IA207	MELO3C020183	Elongation factor 1-gamma
10	IA207	MELO3C020182	Zinc finger protein 423
10	IA208	MELO3C020147	Retrotransposon protein, putative, Ty3-gypsy subclass
10	IA208	MELO3C020146	Chalcone-flavonone isomerase family protein
10	IA209	MELO3C020135	Cadherin-6
10	IA209	MELO3C020134	Probable endonuclease LCL3
10	IA209	MELO3C020130	GC-rich sequence DNA-binding factor-like protein with Tuftelin interacting domain
10	IA209	MELO3C020129	Transcriptional coactivator HFI1/ADA1
10	IA209	MELO3C020128	Putative WRKY transcription factor 33
10	IA209	MELO3C020127	D-arabinono-1,4-lactone oxidase family protein
10	IA210	MELO3C020105	Amino acid transporter
10	IA211	MELO3C020062	Mediator of RNA polymerase II transcription subunit 13
10	IA212	MELO3C020054	Zinc finger protein 4
10	IA212	MELO3C020053	Plant regulator RWP-RK family protein
10	IA212	MELO3C020052	P-loop containing nucleoside triphosphate hydrolases superfamily protein, putative
10	IA212	MELO3C020051	Eukaryotic translation initiation factor 5A
10	IA212	MELO3C020050	Pentatricopeptide repeat-containing protein, putative
10	IA212	MELO3C020049	30S ribosomal protein S7
10	IA212	MELO3C020048	Pleiotropic drug resistance ABC transporter
10	IA213	MELO3C020042	Dynein light chain type 1 family protein
10	IA213	MELO3C020041	C2H2 and C2HC zinc fingers superfamily protein
10	IA213	MELO3C020040	Phosphoribosylformylglycinamidine synthase subunit PurL
10	IA214	MELO3C026788	Zinc finger CCCH domain-containing protein 29-like protein
10	IA214	MELO3C026789	N-(5-phosphoribosyl)anthranilate isomerase
10	IA215	MELO3C026795	Phytanoyl-CoA dioxygenase domain-containing 1
10	IA216	MELO3C026818	Acyl-coenzyme A oxidase 2
10	IA216	MELO3C026817	Protein kinase C epsilon type
10	IA217	MELO3C022621	RNA-directed RNA polymerase 2a
10	IA217	MELO3C022622	Mediator of RNA polymerase II transcription subunit 17
10	IA217	MELO3C022623	Glycosyl hydrolase family protein
10	IA219	MELO3C018311	Receptor-like protein kinase
10	IA219	MELO3C018310	Defective in cullin neddylation protein 1
10	IA219	MELO3C018309	Carboxypeptidase
10	IA219	MELO3C018308	Coffea canephora DH200=94 genomic scaffold, scaffold_5
10	IA219	MELO3C018307	Probable mannan endo-1,4-beta-mannosidase F
10	IA219	MELO3C018306	Mitogen-activated protein kinase
10	IA220	MELO3C018289	Glyceraldehyde-3-phosphate dehydrogenase
10	IA220	MELO3C018288	3-oxoacyl-[acyl-carrier-protein] reductase 1
10	IA222	MELO3C026425	Clathrin assembly family protein
10	IA223	MELO3C026676	Outer membrane protein F
10	IA223	MELO3C026677	Putative receptor protein kinase
11	IA224	MELO3C020873	Coffea canephora DH200=94 genomic scaffold, scaffold_8
11	IA224	MELO3C020872	Zeaxanthin epoxidase, chloroplastic
11	IA224	MELO3C020871	MADS-box transcription factor family protein
11	IA224	MELO3C020870	Eukaryotic aspartyl protease family protein
11	IA224	MELO3C020869	U-box domain-containing protein 4
11	IA224	MELO3C020868	Protein FRIGIDA-like protein
11	IA224	MELO3C020867	Protein FRIGIDA-like protein
11	IA225	MELO3C021929	B3 domain-containing protein
11	IA225	MELO3C021928	Albugo candida WGS project CAIX00000000 data, strain Ac Nc2, contig AcNc2_CONTIG_577_length_13368
11	IA225	MELO3C021927	CSL zinc finger domain-containing protein
11	IA225	MELO3C021926	Zinc-finger domain of monoamine-oxidase A repressor R1, putative
11	IA225	MELO3C021925	GDP-mannose transporter 1
11	IA227	MELO3C024722	Putative cadmium-transporting ATPase
11	IA227	MELO3C024723	exocyst complex component sec15A
11	IA227	MELO3C024724	4-coumarate: CoA ligase
11	IA227	MELO3C024725	Disease resistance protein
11	IA227	MELO3C024726	F-box and associated interaction domains-containing protein
11	IA227	MELO3C024727	ATPase family AAA domain-containing protein 1-A
11	IA228	MELO3C024742	Leucine-rich repeat receptor-like protein kinase family protein
11	IA228	MELO3C024743	Putative disease resistance protein
11	IA228	MELO3C024744	Alpha-(1->3)-arabinofuranosyltransferase
11	IA228	MELO3C024745	Cytochrome P450, putative
11	IA229	MELO3C024751	ankyrin repeat family protein / regulator of chromosome condensation (RCC1) family protein
11	IA229	MELO3C024752	Transposon Ty1-PL Gag-Pol polyprotein
11	IA230	MELO3C024766	Alcohol acyl transferase
11	IA230	MELO3C024767	Globin CTT-VIIB-7
11	IA230	MELO3C024768	Collagen alpha-1(XXVII) chain A
11	IA231	MELO3C019225	Formin-like protein
11	IA231	MELO3C019226	Transcription factor
11	IA231	MELO3C019227	Blue copper protein
11	IA231	MELO3C019228	TBC1 domain family member 15
11	IA232	MELO3C019243	Isocitrate lyase
11	IA232	MELO3C019244	Syntaxin-131 protein
11	IA233	MELO3C019273	Putative zinc metalloprotease
11	IA233	MELO3C019274	HTH-type transcriptional regulator NorG
11	IA233	MELO3C019275	Retrotransposon gag protein, putative
11	IA233	MELO3C019276	Protein with domains of unknown function (DUF26 and DUF1204)
11	IA234	MELO3C025986	Photosystem I assembly protein Ycf4
11	IA234	MELO3C025985	Tropinone reductase-like protein
11	IA235	MELO3C025975	Sterile alpha motif domain-containing protein 11
11	IA235	MELO3C025974	ARM repeat superfamily protein
11	IA235	MELO3C025973	S-adenosyl-L-methionine-dependent methyltransferases superfamily protein
11	IA236	MELO3C025957	glucan synthase-like 11
11	IA236	MELO3C025956	Probable cytochrome b-c1 complex subunit 6
11	IA236	MELO3C025955	F-box family protein
11	IA236	MELO3C025954	Cortactin-binding protein 2
11	IA237	MELO3C013469	cysteine-rich RLK (RECEPTOR-like protein kinase) 40
11	IA237	MELO3C013470	Ankyrin repeat domain-containing protein 2
11	IA237	MELO3C013473	Dihydroflavonol 4-reductase family
11	IA237	MELO3C013474	Chloride channel protein
11	IA237	MELO3C013475	cysteine-rich RLK (RECEPTOR-like protein kinase) 23
11	IA238	MELO3C013518	Hemoglobin and hemoglobin-haptoglobin-binding protein A
11	IA238	MELO3C013519	O-fucosyltransferase family protein
11	IA238	MELO3C013520	ethylene response sensor 2
11	IA238	MELO3C013521	Indolepyruvate oxidoreductase subunit IorA
11	IA239	MELO3C013536	basic helix-loop-helix (bHLH) DNA-binding family protein
11	IA240	MELO3C013567	ATP synthase protein I-related
11	IA240	MELO3C013568	Teichoic acids export ATP-binding protein TagH
11	IA240	MELO3C013569	Dynamin-related 1C-like protein
11	IA241	MELO3C013571	Protein kinase, putative
11	IA241	MELO3C013572	low-molecular-weight cysteine-rich 50
11	IA241	MELO3C013573	NAD-dependent dihydropyrimidine dehydrogenase subunit PreT homolog
11	IA241	MELO3C013574	Cadherin-2
11	IA241	MELO3C013575	Leukocyte immunoglobulin-like receptor subfamily B member 4
11	IA241	MELO3C013576	Stress response protein nst1
11	IA241	MELO3C013577	Protein of unknown function (DUF688)
11	IA242	MELO3C013627	Basic helix-loop-helix DNA-binding superfamily protein
11	IA242	MELO3C013628	Glycine--tRNA ligase alpha subunit
11	IA242	MELO3C013629	Early nodulin-like protein 1
11	IA243	MELO3C025910	vacuolar sorting receptor 4
11	IA243	MELO3C025909	Receptor-like kinase
11	IA243	MELO3C025908	Flowering-promoting factor-like protein
11	IA243	MELO3C025907	Expansin-A4-like protein
11	IA244	MELO3C025851	Putative ABC transporter ATP-binding protein BCE_2668
11	IA244	MELO3C025850	Smr (Small MutS Related) domain-containing protein
11	IA244	MELO3C025849	Smr domain-containing protein, putative
11	IA245	MELO3C026874	Ovate family protein 17, putative
11	IA245	MELO3C026875	Kinase, putative
11	IA246	MELO3C019715	Heat shock transcription factor family protein
11	IA247	MELO3C019757	Autophagy-related protein
11	IA247	MELO3C019758	Transcription factor
11	IA248	MELO3C025701	LOB domain protein 12
11	IA248	MELO3C025702	UDP-Glycosyltransferase superfamily protein, putative
11	IA248	MELO3C025703	Calmodulin-binding transcription activator 3
11	IA249	MELO3C025734	Transcription factor RFX3
11	IA249	MELO3C025735	Proteasome subunit alpha type-5
11	IA249	MELO3C025736	Arogenate/prephenate dehydratase
12	IA250	MELO3C020601	Protein phosphatase 2C 37-like protein
12	IA250	MELO3C020602	C-4 methyl sterol oxidase, putative
12	IA250	MELO3C020603	UPF0284 protein YG5714_0030
12	IA251	MELO3C004964	E3 ubiquitin ligase-like protein
12	IA251	MELO3C004963	RELT-like protein 1
12	IA251	MELO3C004962	Heavy metal transport/detoxification superfamily protein
12	IA251	MELO3C004961	Inner capsid protein VP2
12	IA252	MELO3C004865	Histone H2B
12	IA252	MELO3C004864	Cyclin-dependent kinases regulatory subunit
12	IA252	MELO3C004863	RNA-directed RNA polymerase 2a
12	IA253	MELO3C004826	Pentatricopeptide repeat-containing protein
12	IA253	MELO3C004825	Ser/Thr-rich protein T10 in DGCR region
12	IA253	MELO3C004824	Uroporphyrinogen decarboxylase
12	IA253	MELO3C004823	Retrotransposon protein
12	IA254	MELO3C004759	Protein BUD31 like 2
12	IA254	MELO3C004758	Retrotransposon protein, putative, Ty3-gypsy subclass
12	IA254	MELO3C004757	P-loop containing nucleoside triphosphate hydrolases superfamily protein
12	IA254	MELO3C004756	Family of Uncharacterized protein function (DUF662)
12	IA255	MELO3C004710	55 kDa immediate-early protein 1
12	IA255	MELO3C004709	ATP-dependent protease ATPase subunit HslU
12	IA255	MELO3C004708	Methionyl-tRNA formyltransferase
12	IA255	MELO3C004707	Ribosomal RNA large subunit methyltransferase H
12	IA255	MELO3C004706	Carbonic anhydrase
12	IA256	MELO3C021679	Glucose-6-phosphate isomerase, cytosolic 1
12	IA256	MELO3C021680	BAG family molecular chaperone regulator 5
12	IA256	MELO3C021681	Blue copper protein
12	IA256	MELO3C021682	TNFR/CD27/30/40/95 cysteine-rich region
12	IA257	MELO3C002133	GTPase activating family protein
12	IA257	MELO3C002132	Auxin efflux carrier
12	IA257	MELO3C002131	N-methyltransferase 1
12	IA257	MELO3C002130	Tubulin beta chain, putative
12	IA257	MELO3C002129	WUSCHEL-related homeobox 1
12	IA257	MELO3C002128	Pathogenesis-related thaumatin superfamily protein
12	IA258	MELO3C002089	Transcription factor
12	IA258	MELO3C002088	Plant synaptotagmin
12	IA258	MELO3C002087	Cleavage stimulation factor subunit 2
12	IA258	MELO3C002086	NADH dehydrogenase [ubiquinone] 1 beta subcomplex subunit 10-B
12	IA258	MELO3C002085	Ethylene-responsive transcription factor
IA, Putative regions of improvement for ssp. agrestis

## Sheet: Tab. S5
Tab. S5 Genes within the putative improvement sweeps in ssp. melo (top 5%)
Chromosome	Sweep name	Gene ID	Gene function annotation
1	IM001	MELO3C024190	3-ketoacyl-CoA thiolase A
1	IM001	MELO3C024189	Indole-3-glycerol phosphate synthase
1	IM001	MELO3C024188	Putative methyltransferase
1	IM001	MELO3C024187	Long-chain acyl-CoA synthetase 2
1	IM001	MELO3C024186	Putative DUF1296 domain containing family protein
1	IM001	MELO3C024185	Ribonuclease E
1	IM001	MELO3C024184	Tenascin
1	IM001	MELO3C024183	RING-H2 finger protein
1	IM001	MELO3C024182	RING-H2 finger protein
1	IM002	MELO3C023726	calcium-dependent protein kinase 2
1	IM002	MELO3C023725	Ubiquitin carboxyl-terminal hydrolase family protein
1	IM003	MELO3C023721	p300/CBP acetyltransferase-related protein-related
1	IM003	MELO3C023720	ATP-dependent RNA helicase
1	IM003	MELO3C023719	Trichome birefringence-like 23
1	IM003	MELO3C023718	Ubiquitin interaction motif-containing family protein
1	IM003	MELO3C023717	Ubiquitin interaction motif-containing family protein
1	IM003	MELO3C023716	Translation initiation factor family protein
1	IM003	MELO3C023715	Eukaryotic translation initiation factor 2 subunit 2
1	IM003	MELO3C023714	Vacuolar iron transporter-like protein
1	IM003	MELO3C023713	nudix hydrolase homolog 22
1	IM003	MELO3C023712	Acyl-CoA N-acyltransferase with RING/FYVE/PHD-type zinc finger protein
1	IM003	MELO3C023711	DNA-directed RNA polymerase subunit alpha
1	IM003	MELO3C023710	Transcription factor, putative
1	IM003	MELO3C023709	Cytochrome P450 family protein
1	IM003	MELO3C023708	Calcium motive p-type atpase
1	IM004	MELO3C023669	Nuclear inhibitor of protein phosphatase 1
1	IM004	MELO3C023668	Zinc finger family protein
1	IM005	MELO3C024124	Subtilisin-like protease
1	IM005	MELO3C024125	Helicase/SANT-associated, DNA binding protein
1	IM006	MELO3C024885	GMP synthase [glutamine-hydrolyzing]
1	IM006	MELO3C024886	4-coumarate:CoA ligase
1	IM006	MELO3C024887	Bifunctional uridylyltransferase/uridylyl-removing enzyme
1	IM006	MELO3C024888	Nucleoid-associated protein PP_4268
1	IM006	MELO3C024889	Disease resistance protein (NBS-LRR class) family
1	IM007	MELO3C013119	Glutamate-1-semialdehyde 2,1-aminomutase 2
1	IM007	MELO3C013120	Acyltransferase, putative
1	IM008	MELO3C013130	GDSL esterase/lipase
1	IM008	MELO3C013131	Ubiquinone/menaquinone biosynthesis C-methyltransferase UbiE
1	IM008	MELO3C013132	Extracellular ligand-gated ion channel
1	IM009	MELO3C013395	Nucleotide-diphospho-sugar transferase family protein
1	IM009	MELO3C013396	SAUR-like auxin-responsive protein family
1	IM009	MELO3C013397	SAUR-like auxin-responsive family protein
1	IM009	MELO3C013398	SAUR-like auxin-responsive protein family
1	IM009	MELO3C013399	SAUR-like auxin-responsive protein family
1	IM009	MELO3C013400	SAUR-like auxin-responsive protein family
1	IM009	MELO3C013401	SAUR-like auxin-responsive protein family
2	IM010	MELO3C015649	Cytosine-specific methyltransferase
2	IM010	MELO3C015650	AP2/B3 transcription factor family protein
2	IM011	MELO3C015666	Peptide transporter, putative
2	IM011	MELO3C015667	Transcription factor, putative
2	IM011	MELO3C015668	Enoyl reductase
2	IM011	MELO3C015669	Non-structural maintenance of chromosome element 4
2	IM011	MELO3C015670	Glycogen synthase
2	IM011	MELO3C015671	Bifunctional protein FolD
2	IM011	MELO3C015672	Bifunctional inhibitor/lipid-transfer protein/seed storage 2S albumin superfamily protein
2	IM011	MELO3C015673	Alpha/beta hydrolase family protein
2	IM011	MELO3C015674	Emsy N Terminus (ENT)/ plant Tudor-like domains-containing protein
2	IM011	MELO3C015675	UPF0061 protein
2	IM011	MELO3C015676	Receptor protein kinase 1
2	IM011	MELO3C015677	Receptor protein kinase 1
2	IM011	MELO3C015678	Receptor protein kinase 1
2	IM011	MELO3C015679	Octanoyltransferase-like protein
2	IM011	MELO3C015680	Trypsin-like serine protease
2	IM011	MELO3C015681	myb domain protein 34
2	IM011	MELO3C015682	Protein THEMIS2
2	IM011	MELO3C015683	Retrovirus-related Pol polyprotein from transposon TNT 1-94
2	IM012	MELO3C015160	RNA-binding family protein
2	IM012	MELO3C015159	Nuclear cap-binding protein subunit 1
2	IM012	MELO3C015158	Nuclear cap-binding subunit 1-like protein
2	IM012	MELO3C015157	DNA-binding and zinc-finger protein
2	IM013	MELO3C015122	Coenzyme PQQ synthesis protein B
2	IM013	MELO3C015121	Calcium-dependent lipid-binding domain-containing protein
2	IM014	MELO3C015114	Bifunctional protein FolD
2	IM014	MELO3C015113	Telomerase-binding protein EST1A
2	IM014	MELO3C015112	Methyltransferase-like protein 6
2	IM014	MELO3C015111	Rho GTPase-activating 35
2	IM015	MELO3C015073	Aluminum-activated malate transporter 2
2	IM015	MELO3C015072	Leucine--tRNA ligase, cytoplasmic
2	IM015	MELO3C015071	Aluminum activated malate transporter family protein
2	IM016	MELO3C015041	Serine/threonine-protein phosphatase
2	IM016	MELO3C015040	Serine/threonine-protein phosphatase
2	IM016	MELO3C015039	Core-2/I-branching beta-1,6-N-acetylglucosaminyltransferase family protein
2	IM017	MELO3C015029	Myb transcription factor
2	IM018	MELO3C015019	CONTAINS InterPro DOMAIN/s: FBD (InterPro:IPR013596), FBD-like (InterPro:IPR006566);BEST Arabidopsis thaliana protein match is: F-box family protein .
2	IM018	MELO3C015018	Zinc metalloprotease ZmpB
2	IM018	MELO3C015017	DNA-directed RNA polymerase subunit beta'
2	IM018	MELO3C015016	Polyketide cyclase/dehydrase and lipid transport superfamily protein
2	IM019	MELO3C015001	WIP domain protein 4
2	IM019	MELO3C015000	APO protein 3
2	IM020	MELO3C014985	Aquaporin protein 25
2	IM020	MELO3C014984	Receptor-kinase, putative
2	IM020	MELO3C014983	Peptidyl-prolyl cis-trans isomerase
2	IM020	MELO3C014982	BEST Arabidopsis thaliana protein match is: tapetum determinant 1 .
2	IM020	MELO3C014979	Microtubule-associated protein tau
2	IM020	MELO3C014978	Protein kinase superfamily protein
2	IM020	MELO3C014977	Reverse transcriptase
2	IM020	MELO3C014976	Serine/threonine protein kinase
2	IM020	MELO3C014975	Pterin-4-alpha-carbinolamine dehydratase
2	IM021	MELO3C009996	Chaperone protein dnaJ, putative
2	IM021	MELO3C009997	Beta-galactosidase
2	IM021	MELO3C009998	ARM repeat superfamily protein
2	IM023	MELO3C017235	Zinc finger CCCH domain-containing protein 55
2	IM023	MELO3C017234	Zinc finger CCCH domain-containing protein 55
2	IM023	MELO3C017233	NLI interacting factor-like phosphatase
2	IM023	MELO3C017232	Methylmalonate semialdehyde dehydrogenase [acylating]
2	IM023	MELO3C017231	Coffea canephora DH200=94 genomic scaffold, scaffold_202
2	IM023	MELO3C017230	TCP family transcription factor
2	IM024	MELO3C017217	Protein Asterix
2	IM024	MELO3C017216	Pre-mRNA-splicing factor ATP-dependent RNA helicase
2	IM024	MELO3C017215	ATP-dependent RNA helicase, putative
2	IM024	MELO3C017214	1D-myo-inositol 2-acetamido-2-deoxy-alpha-D-glucopyranoside deacetylase
2	IM024	MELO3C017213	UDP-glucose 6-dehydrogenase
2	IM024	MELO3C017212	Leucine-rich repeat containing protein, putative
2	IM024	MELO3C017211	AT-rich interactive domain-containing 2-like protein
2	IM024	MELO3C017210	Zinc finger family protein
2	IM024	MELO3C017204	SNF2 domain-containing protein / helicase domain-containing protein
2	IM024	MELO3C017203	DNA/RNA helicase protein
2	IM024	MELO3C017202	Transcription factor
2	IM024	MELO3C017201	dCTP pyrophosphatase 1
2	IM024	MELO3C017200	Putative receptor protein kinase
2	IM024	MELO3C017199	WEAK movement UNDER BLUE LIGHT-like protein
2	IM024	MELO3C017198	Mitochondrial import inner membrane translocase subunit tim16
2	IM024	MELO3C017197	HNH endonuclease domain-containing family protein
2	IM024	MELO3C017195	Formin-like protein
2	IM024	MELO3C017196	Probable transcriptional regulatory protein CLJ_B3338
2	IM024	MELO3C017194	Coffea canephora DH200=94 genomic scaffold, scaffold_223
2	IM024	MELO3C017193	Putative receptor-like protein kinase
2	IM024	MELO3C017192	RING finger protein 5
2	IM024	MELO3C017191	Putative glycosyltransferase 3
2	IM024	MELO3C017190	Putative glycosyltransferase 5
2	IM024	MELO3C017189	Pentatricopeptide repeat superfamily protein
2	IM024	MELO3C017188	APOLLO
2	IM024	MELO3C017187	Putative invertase inhibitor
2	IM024	MELO3C017186	Chaperone protein DnaJ
2	IM024	MELO3C017185	NAC domain-containing protein 21/22, putative
2	IM024	MELO3C017184	60S ribosomal protein L34, putative
2	IM024	MELO3C017183	Putative endoplasmic reticulum membrane C16E8.02
2	IM024	MELO3C017182	NDH-dependent flow 6 protein
2	IM024	MELO3C017181	Expansin
2	IM024	MELO3C017180	Chlorophyll a-b binding protein 4
2	IM024	MELO3C017179	HNH endonuclease
2	IM024	MELO3C017178	Dof zinc finger protein
2	IM024	MELO3C017170	MYB-related transcription factor
2	IM024	MELO3C017169	60S ribosomal protein L34, putative
2	IM024	MELO3C017168	TCP family transcription factor
2	IM024	MELO3C017167	Coffea canephora DH200=94 genomic scaffold, scaffold_63
2	IM024	MELO3C017166	Transcription factor
2	IM024	MELO3C017165	HVA22-like protein
2	IM024	MELO3C017164	Transcription factor
2	IM024	MELO3C017156	Isochorismate synthase
2	IM024	MELO3C017155	Hypersensitive-induced response protein
2	IM024	MELO3C017154	Nitrate transporter NRT1.2B
2	IM024	MELO3C017153	Receptor-like protein kinase
2	IM024	MELO3C017152	Nitrate transporter NRT1-5
2	IM024	MELO3C017151	Nitrate transporter NRT1-5
2	IM024	MELO3C017150	PM H+-ATPase L
2	IM024	MELO3C017145	Nodulin / Major Facilitator Superfamily protein
2	IM024	MELO3C017144	Aminoacyl-tRNA synthetase
2	IM024	MELO3C017143	Putative MYB transcription factor family protein
2	IM024	MELO3C017142	Potassium-transporting ATPase C chain
2	IM024	MELO3C017141	Dynein light chain
2	IM024	MELO3C017140	Transcription factor
2	IM024	MELO3C017139	Germin-like protein subfamily T member 2
2	IM024	MELO3C017138	Germin-like protein subfamily T member 2
2	IM024	MELO3C017137	5-formyltetrahydrofolate cyclo-ligase
2	IM024	MELO3C017136	Transportin-3
3	IM026	MELO3C008135	Methyltransferase-like
3	IM026	MELO3C008136	Aminotransferase
3	IM026	MELO3C008139	Metal-nicotianamine transporter
3	IM026	MELO3C008140	Coffea canephora DH200=94 genomic scaffold, scaffold_4654
3	IM026	MELO3C008141	Metal-nicotianamine transporter
3	IM026	MELO3C008142	Albugo candida WGS project CAIX00000000 data, strain Ac Nc2, contig AcNc2_CONTIG_58_length_100122
3	IM026	MELO3C008143	2-succinyl-5-enolpyruvyl-6-hydroxy-3-cyclohexene-1-carboxylate synthase
3	IM027	MELO3C008155	L-Ala-D/L-Glu epimerase
3	IM027	MELO3C008156	LisH domain and HEAT repeat KIAA1468-like protein
3	IM027	MELO3C008157	DNA-directed RNA polymerases II, IV and V subunit 12
3	IM027	MELO3C008158	Protein PLASTID MOVEMENT IMPAIRED 2
3	IM027	MELO3C008159	Receptor-like kinase
3	IM027	MELO3C008160	Lactoylglutathione lyase / glyoxalase I family protein
3	IM028	MELO3C008208	Protoporphyrinogen IX oxidase
3	IM028	MELO3C008209	Ankyrin repeat
3	IM028	MELO3C008210	Ribosome-recycling factor
3	IM028	MELO3C008211	Sister chromatid cohesion 1 protein, putative
3	IM028	MELO3C008212	Actin-related protein 2/3 complex subunit 5
3	IM028	MELO3C008213	COP9 signalosome complex subunit 3
3	IM028	MELO3C008214	Coffea canephora DH200=94 genomic scaffold, scaffold_135
3	IM029	MELO3C008262	UDP-Glycosyltransferase superfamily protein, putative
3	IM029	MELO3C008263	Class I heat shock protein
3	IM029	MELO3C008264	Protein of unknown function (DUF620)
3	IM029	MELO3C008265	RING/FYVE/PHD zinc finger protein
3	IM029	MELO3C008266	p-hydroxybenzoic acid efflux pump subunit AaeB
3	IM029	MELO3C008267	Membrane protein ycf1
3	IM029	MELO3C008268	Cysteine/Histidine-rich C1 domain family protein, putative
3	IM029	MELO3C008269	Lectin kinase
3	IM029	MELO3C008270	Syntaxin-81-like protein
3	IM029	MELO3C008271	O-fucosyltransferase family protein
3	IM030	MELO3C008335	Plant/F1M20-13 protein
3	IM030	MELO3C008336	Early nodulin-like protein 3
3	IM030	MELO3C008337	G-box-binding factor 4-like protein
3	IM030	MELO3C008338	UPF0496 protein
3	IM032	MELO3C011706	Xyloglucan endotransglucosylase/hydrolase
3	IM033	MELO3C011680	DNA binding with one finger 4.7
3	IM034	MELO3C024980	Ty3-gypsy retrotransposon protein
3	IM034	MELO3C024979	Phosphoribosylformylglycinamidine synthase subunit PurL
3	IM034	MELO3C024978	RNA-directed DNA methylation 4, putative isoform 2
3	IM034	MELO3C024977	Protein LURP-one-related 7
3	IM034	MELO3C024976	DNA-directed RNA polymerase subunit beta'
3	IM035	MELO3C026137	Coffea canephora DH200=94 genomic scaffold, scaffold_49
3	IM035	MELO3C026138	Retrotransposon protein, putative, unclassified
3	IM035	MELO3C026139	Non-ltr retroelement reverse transcriptase
3	IM036	MELO3C019976	50S ribosomal protein L30
3	IM036	MELO3C019975	galactinol synthase 7
3	IM037	MELO3C019870	Endoribonuclease YbeY
3	IM037	MELO3C019869	Cellulose synthase 4
3	IM037	MELO3C019868	SWI-SNF-related chromatin binding protein
3	IM037	MELO3C019867	Invertase/pectin methylesterase inhibitor family protein
3	IM037	MELO3C019866	Invertase/pectin methylesterase inhibitor family protein
3	IM037	MELO3C019865	Invertase/pectin methylesterase inhibitor family protein
3	IM037	MELO3C019864	Invertase/pectin methylesterase inhibitor family protein
3	IM038	MELO3C019860	Invertase/pectin methylesterase inhibitor family protein
3	IM038	MELO3C019859	WD40 repeat-like protein
3	IM038	MELO3C019858	Pentatricopeptide repeat-containing protein, putative
3	IM038	MELO3C019857	60S ribosomal protein L24
3	IM039	MELO3C010941	3-ketoacyl-CoA synthase
3	IM039	MELO3C010940	NADPH--cytochrome P450 reductase
3	IM039	MELO3C010939	Aspartyl/glutamyl-tRNA(Asn/Gln) amidotransferase subunit B
3	IM039	MELO3C010938	Erythronate-4-phosphate dehydrogenase family protein
3	IM039	MELO3C010937	Cell surface antigen I/II
3	IM039	MELO3C010936	Glucose-6-phosphate isomerase
3	IM039	MELO3C010935	Deoxyuridine 5'-triphosphate nucleotidohydrolase-like protein
3	IM039	MELO3C010934	GYF domain-containing protein
3	IM039	MELO3C010933	Sugar transporter, putative
4	IM040	MELO3C003857	ATP synthase delta chain, chloroplastic
4	IM040	MELO3C003858	UDP-N-acetylglucosamine--N-acetylmuramyl-(pentapeptide) pyrophosphoryl-undecaprenol N-acetylglucosamine transferase
4	IM040	MELO3C003859	Major allergen Bet v 1
4	IM040	MELO3C003860	S-norcoclaurine synthase
4	IM041	MELO3C003863	CTP synthase
4	IM041	MELO3C003864	Transcriptional repressor NrdR
4	IM041	MELO3C003865	Coffea canephora DH200=94 genomic scaffold, scaffold_92
4	IM041	MELO3C003866	Gag-pol polyprotein
4	IM042	MELO3C018163	DAG protein, putative
4	IM042	MELO3C018162	Gag-Pol polyprotein
4	IM042	MELO3C018161	Protein of unknown function, DUF538
4	IM042	MELO3C018160	XH/XS domain-containing protein
4	IM042	MELO3C018159	Protein-tyrosine-phosphatase
4	IM042	MELO3C018158	1-acyl-sn-glycerol-3-phosphate acyltransferase 1, chloroplastic
4	IM042	MELO3C018157	Cytochrome c oxidase subunit 3
4	IM042	MELO3C018156	Uncharacterised conserved protein (UCP012943)
4	IM042	MELO3C018155	mRNA cap guanine-N7 methyltransferase
4	IM042	MELO3C018154	Spike glycoprotein
4	IM042	MELO3C018153	Cytochrome P450 2C5
4	IM042	MELO3C018152	Replicase polyprotein 1a
4	IM042	MELO3C018151	Probable potassium transport system protein kup 2
4	IM042	MELO3C018150	Photosystem II CP43 reaction center protein
4	IM042	MELO3C018149	Putative beta-glucosidase 41
4	IM042	MELO3C018148	50S ribosomal protein L2
4	IM042	MELO3C018147	RNA-binding family protein
4	IM042	MELO3C018146	Solute carrier family 22 member 15-like
4	IM042	MELO3C018145	Solute carrier family 22 member 15-like
4	IM042	MELO3C018144	Scarecrow-like 1 transcription factor
4	IM042	MELO3C018143	tetratricopeptide repeat (TPR)-containing protein
4	IM043	MELO3C018132	Kinesin-3
4	IM043	MELO3C018131	Oxygen-evolving enhancer protein 3-1
4	IM043	MELO3C018130	Ribosomal RNA large subunit methyltransferase K/L
4	IM043	MELO3C018129	Pentatricopeptide repeat-containing protein, putative
4	IM043	MELO3C018128	Pentatricopeptide repeat-containing protein, putative
4	IM043	MELO3C018127	Breast carcinoma-amplified sequence 3 like
4	IM043	MELO3C018126	Breast carcinoma amplified sequence, putative
4	IM043	MELO3C018125	Transcription factor
4	IM043	MELO3C018124	Fertilization-independent endosperm protein
4	IM043	MELO3C018123	Transcription factor
4	IM043	MELO3C018122	Thioredoxin
4	IM043	MELO3C018121	mRNA cap guanine-N7 methyltransferase
4	IM044	MELO3C022743	ATP-dependent DNA helicase Q-like 2
4	IM044	MELO3C022744	NADH-quinone oxidoreductase subunit F
4	IM044	MELO3C022745	Histone chaperone ASF1
4	IM044	MELO3C022746	MAP kinase 20
4	IM044	MELO3C022747	Arginine--tRNA ligase
4	IM044	MELO3C022748	Bifunctional uridylyltransferase/uridylyl-removing enzyme
4	IM044	MELO3C022749	Amino acid transporter, putative
4	IM045	MELO3C022770	4-coumarate--CoA ligase-like 6
4	IM045	MELO3C023921	DNA-directed RNA polymerase subunit beta'
4	IM045	MELO3C023922	Replication factor C small subunit
4	IM045	MELO3C026723	Antiholin-like protein LrgB
4	IM045	MELO3C026722	Phosphoribulokinase family protein
4	IM045	MELO3C026721	Riboflavin synthase, alpha subunit
4	IM045	MELO3C026720	Ubiquitin-conjugating enzyme E2 13 family protein
4	IM046	MELO3C026666	Cytochrome b5
4	IM048	MELO3C024046	Protein XRI1-like protein
4	IM048	MELO3C024044	Gag-pro-like protein
4	IM048	MELO3C024043	Gag-pro-like protein
4	IM049	MELO3C023975	Late embryogenesis abundant protein, group 2
4	IM049	MELO3C023974	Myb transcription factor
4	IM049	MELO3C023973	Telomerase reverse transcriptase
4	IM049	MELO3C023972	Telomerase reverse transcriptase
4	IM049	MELO3C023971	Low-density lipoprotein receptor-related protein 12
4	IM049	MELO3C023970	DNA-directed RNA polymerase subunit beta'
4	IM049	MELO3C023969	Metabotropic glutamate receptor 3
4	IM050	MELO3C023940	Cinnamoyl-CoA reductase 4
4	IM050	MELO3C023939	Metal transporter, putative
4	IM050	MELO3C023938	Divalent metal cation transporter MntH
4	IM050	MELO3C023937	Homeobox protein, putative
4	IM050	MELO3C023932	Cysteine/Histidine-rich C1 domain family protein
4	IM050	MELO3C023931	Ras-related protein Rab-25
4	IM050	MELO3C023930	ATP-dependent zinc metalloprotease FtsH 2
4	IM050	MELO3C023929	Putative calcium-binding protein
4	IM050	MELO3C023928	Coffea canephora DH200=94 genomic scaffold, scaffold_27
4	IM051	MELO3C023924	1-deoxy-D-xylulose-5-phosphate synthase
4	IM051	MELO3C023923	RNA-directed DNA polymerase (reverse transcriptase)-related family protein
4	IM051	MELO3C024882	Kinase
4	IM051	MELO3C024883	Putative DNA repair RAD23-1-like protein
4	IM051	MELO3C024884	Somatostatin receptor type 2
4	IM051	MELO3C026730	Receptor-kinase, putative
4	IM051	MELO3C026731	Albugo candida WGS project CAIX00000000 data, strain Ac Nc2, contig AcNc2_CONTIG_52_length_109506
4	IM051	MELO3C026732	Chaperone protein dnaJ 8
4	IM051	MELO3C026733	Magnesium transporter MRS2-1
4	IM051	MELO3C026734	Blue copper-like protein
4	IM051	MELO3C026735	ABC transporter ATP-binding protein/permease VMR1
4	IM051	MELO3C026736	50S ribosomal protein L24P
4	IM051	MELO3C026737	ABC transporter ATP-binding protein/permease VMR1
4	IM051	MELO3C026738	N-acetyltransferase, putative
4	IM051	MELO3C026741	serine/threonine protein kinase 1
4	IM051	MELO3C026742	Divalent metal cation transporter MntH
4	IM051	MELO3C026743	Metal transporter, putative
4	IM051	MELO3C026744	Gag-pro-like protein
4	IM052	MELO3C026976	Germin-like protein subfamily 3 member 4
4	IM052	MELO3C026977	Beta-hexosaminidase
4	IM052	MELO3C026980	40S ribosomal protein S8
4	IM052	MELO3C026981	Collectin-12
4	IM052	MELO3C026903	Receptor-like kinase
4	IM053	MELO3C009979	Galactinol-raffinose galactosyltransferase
4	IM053	MELO3C009978	CCCH-type zinc finger protein with ARM repeat domain
4	IM053	MELO3C009977	Coffea canephora DH200=94 genomic scaffold, scaffold_2787
4	IM053	MELO3C009976	receptor kinase 2
4	IM053	MELO3C009975	Polyribonucleotide nucleotidyltransferase, putative
4	IM054	MELO3C009924	Peroxidase
4	IM054	MELO3C009923	zinc finger (AN1-like) family protein
4	IM054	MELO3C009922	Chloroplastic group IIA intron splicing facilitator CRS1
4	IM054	MELO3C009921	Transmembrane protein 45B-like protein
4	IM054	MELO3C009920	Peptide transporter
4	IM054	MELO3C009919	DEA(D/H)-box RNA helicase family protein
4	IM055	MELO3C009730	Transcription factor
4	IM055	MELO3C009729	Transcription elongation factor-related family protein
4	IM055	MELO3C009728	VQ motif-containing family protein
4	IM055	MELO3C009727	Peroxisomal membrane MPV17/PMP22-like protein
4	IM056	MELO3C009704	Regulation of nuclear pre-mRNA domain-containing protein 1B
4	IM056	MELO3C009705	wall associated kinase-like 1
4	IM056	MELO3C009703	Membrane steroid-binding protein 2
4	IM056	MELO3C009702	NADH:ubiquinone oxidoreductase 51 kD subunit
4	IM056	MELO3C009701	Protein PLANT CADMIUM RESISTANCE 10
4	IM056	MELO3C009700	Protein PLANT CADMIUM RESISTANCE 10
4	IM056	MELO3C009699	serine carboxypeptidase-like 43
4	IM056	MELO3C009698	PQ-loop repeat family protein / transmembrane family protein
4	IM056	MELO3C009697	Beta-galactosidase
4	IM056	MELO3C009696	Pentatricopeptide repeat-containing protein, putative
4	IM056	MELO3C009695	Leucine-rich repeat (LRR) family protein
4	IM056	MELO3C009694	disease resistance family protein / LRR family protein
4	IM056	MELO3C009693	Disease resistance protein
4	IM056	MELO3C009692	Phytochrome kinase substrate-related family protein
4	IM056	MELO3C009691	Histidine triad nucleotide binding protein
4	IM056	MELO3C009687	Pleiotropic drug resistance transporter 3
4	IM056	MELO3C009686	Pleiotropic drug resistance ABC transporter
4	IM056	MELO3C009685	Insulin-degrading enzyme, putative
4	IM056	MELO3C009684	Mitochondrial processing peptidase
4	IM056	MELO3C009683	Serine hydrolase
4	IM056	MELO3C009682	DNA topoisomerase
4	IM056	MELO3C009681	Aspartyl/glutamyl-tRNA(Asn/Gln) amidotransferase subunit B
4	IM056	MELO3C009680	Zinc finger protein
4	IM056	MELO3C009679	Pimeloyl-[acyl-carrier protein] methyl ester esterase
4	IM057	MELO3C009632	Zinc finger CCCH domain-containing protein 14
4	IM057	MELO3C009631	Seed maturation protein LEA 4
4	IM057	MELO3C009630	Fatty acid desaturase 2
4	IM057	MELO3C009629	VQ motif-containing protein, putative
4	IM057	MELO3C009628	Putative plastid-lipid-associated protein 13, chloroplastic
4	IM057	MELO3C009627	Flowering locus T
4	IM057	MELO3C009626	Coffea canephora DH200=94 genomic scaffold, scaffold_43
4	IM057	MELO3C009625	Phosphatase 2C family protein
4	IM058	MELO3C009521	Cytokinin riboside 5'-monophosphate phosphoribohydrolase-like
4	IM058	MELO3C009520	NifU like protein
4	IM058	MELO3C009519	Peroxiredoxin family protein
4	IM058	MELO3C009517	HVA22-like protein j
4	IM058	MELO3C009518	Uv excision repair protein rad23, putative
4	IM058	MELO3C009516	HVA22-like protein
4	IM058	MELO3C009515	Ovate transcriptional repressor
4	IM058	MELO3C009514	Ovate transcriptional repressor
4	IM058	MELO3C009513	Ubiquitin-conjugating enzyme
4	IM059	MELO3C009434	Pre-mRNA cleavage complex 2 protein Pcf11
4	IM059	MELO3C009433	Protein kinase superfamily protein
4	IM059	MELO3C009432	DNA glycosylase
4	IM059	MELO3C009431	Putative sterol C-14 reductase
4	IM059	MELO3C009430	Histone deacetylase 2a, putative
4	IM059	MELO3C009429	Peroxiredoxin, putative
4	IM059	MELO3C009428	Cellulose synthase-like protein A1
4	IM059	MELO3C009427	Octanoyltransferase
4	IM059	MELO3C009426	Coffea canephora DH200=94 genomic scaffold, scaffold_98
4	IM059	MELO3C009425	Cytochrome P450
4	IM060	MELO3C009325	Coffea canephora DH200=94 genomic scaffold, scaffold_22
4	IM060	MELO3C009324	ATP-dependent RNA helicase
4	IM060	MELO3C009323	Pentatricopeptide repeat-containing protein
4	IM060	MELO3C009322	Beta-1,3-glucuronosyltransferase
4	IM060	MELO3C009321	Protein IQ-DOMAIN 1
4	IM060	MELO3C009320	IQ-domain 1
4	IM060	MELO3C009319	alpha/beta-Hydrolases superfamily protein
4	IM060	MELO3C009318	Ribonuclease P family protein
4	IM060	MELO3C009317	Interactor of constitutive active ROPs 2, chloroplastic-like protein
4	IM060	MELO3C009316	Interactor of constitutive active ROPs 3
4	IM060	MELO3C009315	30S ribosomal protein S12
4	IM060	MELO3C009314	Breast cancer type 1 susceptibility protein
4	IM060	MELO3C009313	DNA helicase
4	IM060	MELO3C009312	Pentatricopeptide repeat-containing protein, putative
4	IM060	MELO3C009311	DNA polymerase III subunit beta
4	IM060	MELO3C009310	E3 ubiquitin-protein ligase
4	IM060	MELO3C009309	Nuclear transcription factor Y subunit B-8-like
4	IM060	MELO3C009308	Putative receptor protein kinase
5	IM061	MELO3C014532	Nuclear pore complex Nup98-Nup96
5	IM061	MELO3C014531	Nuclear control of ATPase 2
5	IM061	MELO3C014530	Nuclear transcription factor Y subunit C8
5	IM061	MELO3C014529	Replication factor C subunit 1
5	IM061	MELO3C014528	DNA ligase
5	IM062	MELO3C023017	RNA-binding (RRM/RBD/RNP motifs) family protein with retrovirus zinc finger-like domain
5	IM062	MELO3C023018	Splicing factor u2af large subunit, putative
5	IM062	MELO3C023019	Splicing factor u2af large subunit, putative
5	IM063	MELO3C023059	Solute carrier organic anion transporter family member 1A3
5	IM063	MELO3C023060	Complex I assembly factor TIMMDC1, mitochondrial
5	IM063	MELO3C023061	Retrotransposon protein, putative, Ty3-gypsy subclass
5	IM063	MELO3C023062	Reverse transcriptase
5	IM063	MELO3C023063	NADH dehydrogenase [ubiquinone] 1 alpha subcomplex subunit 13-B
5	IM064	MELO3C023085	Retrotransposon protein, putative, unclassified
5	IM064	MELO3C023086	9-cis epoxycarotenoid dioxygenase
5	IM065	MELO3C023089	Gag-pro-like protein
5	IM065	MELO3C023090	Ribosomal RNA small subunit methyltransferase G
5	IM065	MELO3C023091	Retrotransposon protein, putative, Ty3-gypsy subclass
5	IM065	MELO3C023092	Nudix protein NDX1
5	IM065	MELO3C023093	Self-incompatibility family protein
5	IM065	MELO3C023094	NADH-cytochrome b5 reductase 2
5	IM065	MELO3C020473	TATA-binding related factor (TRF) of subunit 20 of Mediator complex
5	IM065	MELO3C020472	Reverse transcriptase, putative
5	IM065	MELO3C020471	Radixin
5	IM065	MELO3C020470	Integrase-type DNA-binding superfamily protein
5	IM065	MELO3C020469	Putative transcription factor Ovo-like 1
5	IM065	MELO3C020468	Pyrimidine-specific ribonucleoside hydrolase
5	IM065	MELO3C020467	Ribose-5-phosphate isomerase A
5	IM066	MELO3C008553	Peptidyl-prolyl cis-trans isomerase
5	IM066	MELO3C008554	Reductase 2
5	IM066	MELO3C008555	Protein of unknown function, DUF538
5	IM066	MELO3C008556	Plant invertase/pectin methylesterase inhibitor superfamily
5	IM066	MELO3C008557	Glutamine-fructose-6-phosphate aminotransferase [isomerizing] 2
5	IM066	MELO3C008558	Calcium-binding EF-hand family protein
5	IM066	MELO3C008559	Eukaryotic aspartyl protease family protein
5	IM066	MELO3C008561	NHL domain-containing protein
5	IM066	MELO3C008562	Protein translocase subunit SecA
5	IM066	MELO3C008563	Putative RNA-binding protein Luc7-like 1
5	IM067	MELO3C008666	GDSL esterase/lipase
5	IM067	MELO3C008667	beta glucosidase 4
5	IM068	MELO3C008768	Beta-hexosaminidase
5	IM068	MELO3C008769	Endoglucanase
5	IM068	MELO3C008770	Ribulose bisphosphate carboxylase large chain
5	IM068	MELO3C008771	Insulinase (Peptidase family M16)
5	IM068	MELO3C008772	Serine protease
5	IM069	MELO3C008774	General transcription factor IIH subunit, putative
5	IM069	MELO3C008775	2-succinyl-5-enolpyruvyl-6-hydroxy-3-cyclohexene-1-carboxylate synthase
5	IM070	MELO3C008779	LOB domain protein 6
5	IM070	MELO3C008780	Chromosomal replication initiator protein DnaA
5	IM070	MELO3C008781	4-coumarate:CoA ligase 3
5	IM071	MELO3C003927	Regulatory particle non-ATPase 13
5	IM071	MELO3C003928	Pentatricopeptide repeat-containing protein, putative
5	IM071	MELO3C003929	WD40 repeat-like protein
5	IM071	MELO3C003930	Protein of unknown function (DUF1685)
5	IM071	MELO3C003931	Protein of unknown function (DUF581)
5	IM071	MELO3C003932	Cytochrome P450 family cinnamate 4-hydroxylase
5	IM071	MELO3C003933	Cytochrome P450 family cinnamate 4-hydroxylase
5	IM071	MELO3C003934	Cytochrome P450 family cinnamate 4-hydroxylase
5	IM071	MELO3C003935	Helicase, putative
5	IM071	MELO3C003936	ATP-dependent RNA helicase
5	IM071	MELO3C003937	ATP-dependent RNA helicase
5	IM071	MELO3C003938	Auxin response factor
6	IM072	MELO3C005993	Ubiquitin-specific protease family C19 protein
6	IM072	MELO3C005994	Cytochrome b5
6	IM072	MELO3C005995	N-(5'-phosphoribosyl)anthranilate isomerase
6	IM072	MELO3C005996	Methyl-CpG-binding domain protein 5
6	IM072	MELO3C005997	Outer membrane protein IcsA autotransporter
6	IM072	MELO3C005998	oxidoreductases, acting on NADH or NADPH
6	IM072	MELO3C005999	Acetyl-coenzyme A synthetase 2
6	IM072	MELO3C006000	ATP-dependent zinc metalloprotease FtsH
6	IM072	MELO3C006001	ATP synthase subunit delta
6	IM073	MELO3C006109	Phosphatidylinositol N-acetyglucosaminlytransferase subunit P-like protein
6	IM073	MELO3C006110	BTB and TAZ domain protein 3
6	IM073	MELO3C006111	Putative mediator of RNA polymerase II transcription subunit 12
6	IM073	MELO3C006112	Elicitor-responsive-like protein
6	IM073	MELO3C006113	Acyl-CoA thioesterase, putative
6	IM073	MELO3C006114	F-box/kelch-repeat protein
6	IM073	MELO3C006115	V-type proton ATPase subunit a
6	IM073	MELO3C006116	Pyridoxine/pyridoxamine 5'-phosphate oxidase
6	IM073	MELO3C006117	Coffea canephora DH200=94 genomic scaffold, scaffold_35
6	IM073	MELO3C006118	Actin depolymerizing factor 8
6	IM074	MELO3C006407	Putative plastid-lipid-associated protein 6, chloroplastic
6	IM074	MELO3C006408	ROP-INTERACTIVE CRIB MOTIF-CONTAINING protein 5
6	IM074	MELO3C006409	Glycolipid transfer protein domain
6	IM074	MELO3C006410	DCTP pyrophosphatase 1
6	IM074	MELO3C006411	60S ribosomal protein L14, putative
6	IM074	MELO3C006412	60S ribosomal protein L14, putative
6	IM074	MELO3C006413	Epsin-2
6	IM074	MELO3C006414	SprT-like domain-containing protein Spartan
6	IM074	MELO3C006415	Protein kinase superfamily protein
6	IM074	MELO3C006416	Splicing factor 3b subunit
6	IM074	MELO3C006417	Light-dependent short hypocotyls 1
6	IM074	MELO3C006418	Ankyrin repeat domain protein, putative
6	IM075	MELO3C006476	Auxin-responsive protein
6	IM075	MELO3C006477	Auxin-responsive protein
6	IM075	MELO3C006478	alpha-1,2-Mannosidase
6	IM075	MELO3C006479	rRNA-processing EFG1
6	IM075	MELO3C006480	Ion channel
6	IM075	MELO3C006485	AT-rich interactive domain-containing 2
6	IM075	MELO3C006486	Protein of unknown function (DUF506)
6	IM075	MELO3C006487	Concanavalin A-like lectin protein kinase family protein
6	IM075	MELO3C006488	ADP-ribosylation factor, putative
6	IM075	MELO3C006489	G-protein gamma subunit 2
6	IM075	MELO3C006490	PLC-like phosphodiesterase family protein
6	IM075	MELO3C006491	Calmodulin, putative
6	IM075	MELO3C006492	arginine-tRNA protein transferase 2
6	IM075	MELO3C006493	ATP sulfurylase (Sulfate adenylyltransferase)
6	IM076	MELO3C006578	AWPM-19-like membrane family protein
6	IM076	MELO3C006579	BSD domain-containing family protein
6	IM076	MELO3C006580	S-adenosylmethionine decarboxylase proenzyme
6	IM076	MELO3C006581	Protein phosphatase 2c, putative
6	IM076	MELO3C006582	SAC3/GANP/Nin1/mts3/eIF-3 p25 family protein
6	IM076	MELO3C006583	Peptide methionine sulfoxide reductase msrB
6	IM076	MELO3C006584	E3 ubiquitin-protein ligase protein
6	IM077	MELO3C006664	Xyloglucan alpha-1,6-xylosyltransferase
6	IM077	MELO3C006665	Isoleucine--tRNA ligase
6	IM077	MELO3C006666	ARM repeat superfamily protein
6	IM077	MELO3C006667	Pentatricopeptide repeat-containing protein, putative
6	IM077	MELO3C006668	BTB/POZ domain protein
6	IM077	MELO3C006669	Universal stress protein A-like protein
6	IM077	MELO3C006670	Translationally-controlled tumor protein homolog
6	IM077	MELO3C006671	Cortactin-binding protein 2
6	IM077	MELO3C006672	Pollen Ole e 1 allergen and extensin family protein, putative
6	IM078	MELO3C006809	Cell number regulator 6
6	IM078	MELO3C006810	Peroxisomal membrane protein 11-4
6	IM078	MELO3C006811	Embryo yellow protein
6	IM078	MELO3C006812	Trehalose 6-phosphate phosphatase
6	IM078	MELO3C006813	Laccase/Diphenol oxidase family protein
6	IM079	MELO3C006907	Ribulose bisphosphate carboxylase large chain
6	IM079	MELO3C006908	Integrase-type DNA-binding superfamily protein
6	IM079	MELO3C006909	O-glucosyltransferase rumi like
6	IM079	MELO3C006910	Actin-depolymerizing factor 7
6	IM080	MELO3C006977	Cation/H(+) antiporter 4
6	IM080	MELO3C006978	Cation/H(+) antiporter 3
6	IM081	MELO3C006986	Glycerol-3-phosphate dehydrogenase [NAD(P)+]
6	IM082	MELO3C026936	Arabinogalactan peptide 22
6	IM082	MELO3C026937	Ribosomal RNA small subunit methyltransferase A
6	IM082	MELO3C026938	Albugo candida WGS project CAIX00000000 data, strain Ac Nc2, contig AcNc2_CONTIG_1_length_398508
6	IM082	MELO3C026939	E3 ubiquitin-protein ligase SHPRH
6	IM082	MELO3C026940	Nucleotide-diphospho-sugar transferases superfamily protein
6	IM084	MELO3C019410	Core-2/I-branching beta-1,6-N-acetylglucosaminyltransferase family protein
6	IM084	MELO3C019411	Kinase superfamily protein
6	IM085	MELO3C019527	Inosine-5'-monophosphate dehydrogenase
6	IM085	MELO3C019528	UDP-glycosyltransferase
6	IM085	MELO3C019529	Leucine-rich repeat receptor-like protein kinase family protein
6	IM085	MELO3C019530	UDP-3-O-acylglucosamine N-acyltransferase
6	IM085	MELO3C019531	Phosphate acyltransferase
6	IM085	MELO3C019532	Putative methionine--tRNA ligase
6	IM085	MELO3C019533	Actin-related protein 2/3 complex subunit 4
6	IM086	MELO3C020338	pH-response regulator protein palH/RIM21
6	IM087	MELO3C023796	Cytochrome P450 family protein
6	IM087	MELO3C023795	Retrovirus-related Pol polyprotein from transposon TNT 1-94
6	IM087	MELO3C023794	Putative dolichyl pyrophosphate Man9GlcNAc2 alpha-1,3-glucosyltransferase
6	IM087	MELO3C023793	Ty3/Gypsy polyprotein/retrotransposon, putative
6	IM087	MELO3C023792	myb domain protein 56
6	IM087	MELO3C023791	MYBR domain class transcription factor
6	IM087	MELO3C023790	Regulator of Vps4 activity in the MVB pathway protein, putative
6	IM087	MELO3C023789	Gag-pol polyprotein
6	IM087	MELO3C023788	30S ribosomal protein 3
6	IM088	MELO3C014796	Translocon-associated protein subunit beta
6	IM088	MELO3C014797	Putative Holliday junction resolvase
6	IM088	MELO3C014798	ATP-dependent Clp protease ATP-binding subunit clpA-like CD4A, chloroplastic
6	IM088	MELO3C014799	Auxin F-box protein 1
6	IM089	MELO3C014851	RNA-binding protein, possibly exosome complex Ribosomal RNA processing protein
6	IM089	MELO3C014852	Sucrose synthase
6	IM089	MELO3C014853	Putative purine permease 9
6	IM089	MELO3C014854	HAUS augmin-like complex subunit 6
6	IM089	MELO3C014855	HAUS augmin-like complex subunit 6
6	IM090	MELO3C014860	Bromodomain-containing factor 1
6	IM090	MELO3C014861	Putative methyltransferase
6	IM090	MELO3C014862	Retrotransposon protein, putative, Ty3-gypsy subclass
6	IM090	MELO3C014863	UPF0266 membrane protein YobD
6	IM091	MELO3C014872	Lipase
6	IM091	MELO3C014873	GTP-binding protein SAR1a
6	IM091	MELO3C014874	23S rRNA (uracil(747)-C(5))-methyltransferase
6	IM091	MELO3C014875	30S ribosomal protein S21
6	IM091	MELO3C014876	Kelch repeat-containing protein
6	IM092	MELO3C016521	HrpN-interacting protein from Malus
6	IM092	MELO3C016522	Polyadenylate-binding protein, cytoplasmic and nuclear
6	IM092	MELO3C016523	Leucine-rich repeat family protein
6	IM092	MELO3C016524	Ran-binding protein 9
6	IM092	MELO3C016525	Fiber protein Fb34
6	IM093	MELO3C016531	Protein cbbX homolog, chloroplastic
6	IM093	MELO3C016532	30S ribosomal protein S12
6	IM093	MELO3C016533	P-loop containing nucleoside triphosphate hydrolases superfamily protein
6	IM093	MELO3C016534	ABC transporter, ATP-binding protein
6	IM093	MELO3C016535	ATP-dependent Clp protease proteolytic subunit
6	IM093	MELO3C016536	NAC domain-containing 72-like protein
6	IM094	MELO3C016549	UDP-N-acetylmuramate--L-alanine ligase
6	IM094	MELO3C016550	Enolase
6	IM094	MELO3C016551	Monodehydroascorbate reductase family protein
6	IM094	MELO3C016552	Protein of unknown function (DUF761)
6	IM094	MELO3C016553	Thiol:disulfide interchange protein dsbD, putative
6	IM094	MELO3C016554	Leucine-rich repeat receptor-like tyrosine-protein kinase At2g41820
6	IM095	MELO3C016582	E3 ubiquitin-protein ligase RNF135
6	IM096	MELO3C016615	AP complex subunit beta
6	IM097	MELO3C016618	Macrophage-expressed gene 1 protein
6	IM097	MELO3C016619	Transcription factor bHLH123
6	IM097	MELO3C016620	DDB1- and CUL4-associated factor homolog 1
6	IM097	MELO3C016621	Histone-lysine N-methyltransferase SETD2
6	IM097	MELO3C016622	DNA-directed RNA polymerase subunit beta'
6	IM097	MELO3C016623	NAD(P)H dehydrogenase (Quinone)
6	IM097	MELO3C016624	Retrotransposon protein
6	IM099	MELO3C014027	Cytochrome P450 family protein
6	IM099	MELO3C014026	Bis(5'-adenosyl)-triphosphatase
6	IM099	MELO3C014025	Atp-dependent rna helicase
6	IM099	MELO3C014024	Acetyl CoA carboxylase
6	IM099	MELO3C014023	V-type ATP synthase alpha chain
6	IM099	MELO3C014022	RING-finger ubiquitin ligase
6	IM099	MELO3C014020	Dna replication factor c subunit
6	IM099	MELO3C014021	Dna replication factor c subunit
6	IM100	MELO3C014009	PGR5-like protein 1A, chloroplastic
6	IM100	MELO3C014008	Adenosine monophosphate-protein transferase and cysteine protease ibpA
6	IM100	MELO3C014007	Superoxide dismutase [Cu-Zn]
6	IM100	MELO3C014006	Coffea canephora DH200=94 genomic scaffold, scaffold_3
6	IM100	MELO3C014005	Putative sugar phosphate/phosphate translocator
6	IM100	MELO3C014004	S-type anion channel
6	IM100	MELO3C014003	Cell cycle regulated microtubule associated protein
6	IM101	MELO3C013981	40S ribosomal protein S13
6	IM101	MELO3C013980	Zinc finger family protein
6	IM101	MELO3C013979	UDP-D-glucuronate 4-epimerase 3
6	IM101	MELO3C013978	Transposase
6	IM101	MELO3C013977	MICOS complex subunit Mic25
6	IM101	MELO3C013976	Lipid transfer protein
6	IM101	MELO3C013975	Plant invertase/pectin methylesterase inhibitor superfamily protein, putative
6	IM101	MELO3C013974	Tetratricopeptide repeat
6	IM101	MELO3C013973	Phytoene synthase
6	IM102	MELO3C013965	Flavin-containing monooxygenase
6	IM102	MELO3C013964	Flavin-containing monooxygenase
6	IM102	MELO3C013963	Protein of unknown function (duplicated DUF1399)
6	IM102	MELO3C013962	Adenine phosphoribosyltransferase-like protein
6	IM103	MELO3C013878	Phosphoglycolate phosphatase
6	IM103	MELO3C013877	Haloacid dehalogenase-like hydrolase family protein
6	IM103	MELO3C013876	Vacuolar protein sorting 55
6	IM103	MELO3C013875	Methyltransferase
6	IM103	MELO3C013874	Two-component response regulator-like protein
6	IM103	MELO3C013873	Putative phenylalanine--tRNA ligase alpha subunit
6	IM103	MELO3C013872	Type I inositol-1,4,5-trisphosphate 5-phosphatase 2
6	IM103	MELO3C013871	Ribose-phosphate pyrophosphokinase 1
6	IM103	MELO3C013870	Coffea canephora DH200=94 genomic scaffold, scaffold_72
6	IM103	MELO3C013869	Peptide transporter, putative
7	IM104	MELO3C016780	Ethylene-responsive transcription factor 2
7	IM104	MELO3C016779	C2H2-like zinc finger protein
7	IM104	MELO3C016778	SPla/RYanodine receptor (SPRY) domain protein
7	IM104	MELO3C016777	Kinesin-like protein
7	IM104	MELO3C016776	Galactose-6-phosphate isomerase subunit LacA 1
7	IM104	MELO3C016775	Leucine-rich repeat receptor-like protein kinase family protein
7	IM104	MELO3C016774	Putative WRKY transcription factor 7
7	IM105	MELO3C016673	RNA recognition motif
7	IM105	MELO3C016672	glycine-rich protein
7	IM105	MELO3C016671	Tryptophan--tRNA ligase
7	IM105	MELO3C016669	DNA-directed RNA polymerase subunit beta'
7	IM105	MELO3C016668	Pentatricopeptide repeat-containing protein, putative
7	IM105	MELO3C016667	Sec14p-like phosphatidylinositol transfer family protein
7	IM105	MELO3C016666	Phosphatidylinositol transfer protein
7	IM105	MELO3C016665	Gag-pol polyprotein
7	IM105	MELO3C016664	Gag-pro-like protein
7	IM105	MELO3C016663	Gag-pro-like protein
7	IM106	MELO3C025663	Putative receptor-like protein kinase 2
7	IM106	MELO3C025662	Putative receptor-like protein kinase 2
7	IM106	MELO3C025661	Putative receptor-like protein kinase 2
7	IM106	MELO3C025660	cGMP-specific 3',5'-cyclic phosphodiesterase
7	IM106	MELO3C025659	Zinc finger protein
7	IM107	MELO3C025609	30S ribosomal protein S20, putative
7	IM107	MELO3C025608	Ethylene-responsive transcription factor 6
7	IM107	MELO3C025607	Protein yippee-like
7	IM107	MELO3C025606	Ferredoxin--NADP reductase
7	IM107	MELO3C025605	Ribosomal protein L11 methyltransferase
7	IM107	MELO3C025604	Macrolide export ATP-binding/permease protein MacB 2
7	IM107	MELO3C025601	Serine/Threonine-kinase WNK (WNK)-like protein
7	IM107	MELO3C025600	Coffea canephora DH200=94 genomic scaffold, scaffold_19
7	IM107	MELO3C025599	Putative raffinose synthase or seed imbibition protein
7	IM107	MELO3C025598	Protein phosphatase 2c
7	IM107	MELO3C025597	Squamosa promoter-binding protein
7	IM108	MELO3C010550	Zinc finger protein 417
7	IM108	MELO3C010548	Receptor-like protein kinase
7	IM108	MELO3C010549	FMN-dependent NADH-azoreductase 2
7	IM108	MELO3C010547	Pentatricopeptide repeat-containing protein, putative
7	IM108	MELO3C010546	Pentatricopeptide repeat-containing protein, putative
7	IM108	MELO3C010545	Methionine--tRNA ligase
7	IM108	MELO3C010544	Putrescine-binding periplasmic protein
7	IM108	MELO3C010543	SH3 domain-containing protein 1
7	IM108	MELO3C010542	Succinate-semialdehyde dehydrogenase [NADP(+)]
7	IM108	MELO3C010541	DNA ligase
7	IM108	MELO3C010540	Small G protein signaling modulator 2
7	IM108	MELO3C010539	Glucose-repressible alcohol dehydrogenase transcriptional effector
7	IM108	MELO3C010538	Alpha-ketoglutarate-dependent dioxygenase AlkB-like
7	IM108	MELO3C010537	Rop guanine nucleotide exchange factor 1
7	IM108	MELO3C010532	Uncharacterised protein family (UPF0114)
7	IM108	MELO3C010531	Retrotransposon protein
7	IM108	MELO3C010530	Regulator of telomere elongation helicase 1 homolog
7	IM108	MELO3C010529	Adenine phosphoribosyltransferase
7	IM108	MELO3C010528	Long-chain-alcohol oxidase
7	IM110	MELO3C010462	Phosphatidylinositol-4-phosphate 5-kinase family protein
7	IM110	MELO3C010461	Putative aminotransferase
7	IM110	MELO3C010460	ATP-dependent RNA helicase dbp5
7	IM110	MELO3C010459	Coffea canephora DH200=94 genomic scaffold, scaffold_110
7	IM110	MELO3C010458	Protein kinase superfamily protein
7	IM110	MELO3C010457	O-fucosyltransferase-like protein
7	IM110	MELO3C010456	Phosphatidylinositol-4-phosphate 5-kinase 1
7	IM111	MELO3C018898	Transcription factor
7	IM111	MELO3C018899	DNA repair protein RadA homolog
7	IM111	MELO3C018900	Neuronal acetylcholine receptor subunit alpha-3
7	IM111	MELO3C018901	P-loop containing nucleoside triphosphate hydrolases superfamily protein, putative
7	IM111	MELO3C018902	O-fucosyltransferase family protein
7	IM112	MELO3C018906	SMAD/FHA domain-containing protein
7	IM112	MELO3C018907	Kanadaptin
7	IM112	MELO3C018908	SMAD/FHA domain-containing protein
7	IM112	MELO3C018909	Mitochondrial import inner membrane translocase subunit Tim21
7	IM112	MELO3C018910	Biogenesis of lysosome-related organelles complex 1 subunit 2
7	IM112	MELO3C018911	Adenylyl-sulfate kinase
7	IM112	MELO3C018912	WPP domain-interacting tail-anchored 1-like protein
7	IM112	MELO3C018913	Dof zinc finger protein DOF5.4
7	IM112	MELO3C018914	Oxidoreductase NAD-binding domain-containing protein 1
7	IM112	MELO3C018915	Basic 7S globulin 2
7	IM112	MELO3C018916	BZIP transcription factor
7	IM112	MELO3C018917	ESX-1 secretion system protein EccCa1
7	IM112	MELO3C018918	Transposable element protein, putative
7	IM112	MELO3C018919	Putative galacturonosyltransferase 9
7	IM112	MELO3C018920	Response regulator protein GraR
7	IM112	MELO3C018921	Glutamine dumper 2, putative
7	IM113	MELO3C018938	RNA polymerase I-associated factor PAF67
7	IM113	MELO3C018939	Chromosome initiation inhibitor
7	IM113	MELO3C018940	salt tolerance zinc finger
7	IM113	MELO3C018941	Zinc-finger domain of monoamine-oxidase A repressor R1 protein
7	IM113	MELO3C018942	Zinc-finger domain of monoamine-oxidase A repressor R1 protein, putative isoform 2
7	IM113	MELO3C018943	Zinc-finger domain of monoamine-oxidase A repressor R1 protein
7	IM113	MELO3C018944	heat shock protein 21
7	IM113	MELO3C018946	Zinc finger protein, putative
7	IM113	MELO3C018947	nucleobase-ascorbate transporter 8
7	IM113	MELO3C018948	Alpha-1,4 glucan phosphorylase
7	IM113	MELO3C018949	regulatory particle non-ATPase 13
7	IM113	MELO3C018950	Chaperone protein DNAj, putative
7	IM113	MELO3C018951	50S ribosomal protein L23
7	IM114	MELO3C019000	Retrotransposon-like gene
7	IM114	MELO3C019001	Chloride channel protein CLC-b
7	IM114	MELO3C019002	Annexin
7	IM115	MELO3C019004	Putative clathrin assembly protein
7	IM115	MELO3C019005	S-adenosyl-L-methionine-dependent methyltransferases superfamily protein
7	IM115	MELO3C019006	nodulin MtN21 /EamA-like transporter family protein
7	IM115	MELO3C019007	Retrotransposon protein, putative, Ty3-gypsy subclass
7	IM115	MELO3C019008	1-aminocyclopropane 1-carboxylate synthase 1
7	IM115	MELO3C019009	Ty3-gypsy retrotransposon protein
7	IM115	MELO3C019010	Copper-transporting P-type ATPase
7	IM115	MELO3C019011	Putative copper-transporting ATPase 3 family protein
7	IM115	MELO3C019012	Atpase p
7	IM115	MELO3C019013	Glucose-1-phosphate adenylyltransferase
7	IM115	MELO3C019014	Potassium transporter
7	IM115	MELO3C019015	Potassium transporter
8	IM116	MELO3C007018	Chromodomain-helicase-DNA-binding protein 5
8	IM116	MELO3C007019	ATP-dependent Clp protease ATP-binding subunit ClpL
8	IM116	MELO3C007020	Urease accessory protein ured
8	IM116	MELO3C007021	DNA-directed RNA polymerase III subunit RPC1
8	IM116	MELO3C007022	Putative UDP-N-acetylglucosamine pyrophosphorylase
8	IM116	MELO3C007023	PLATZ transcription factor family protein
8	IM116	MELO3C007024	Phenylalanine-tRNA ligase, alpha subunit
8	IM116	MELO3C007025	Aspartyl/glutamyl-tRNA(Asn/Gln) amidotransferase subunit B
8	IM116	MELO3C007026	Thioredoxin
8	IM116	MELO3C007027	Putative copper-transporting ATPase 3
8	IM116	MELO3C007028	VQ motif protein
8	IM116	MELO3C007029	RNA binding protein, putative
8	IM116	MELO3C007030	Ring finger protein, putative
8	IM116	MELO3C007031	Polygalacturonase QRT3
8	IM117	MELO3C007239	GDSL esterase/lipase
8	IM117	MELO3C007240	GDSL esterase/lipase
8	IM117	MELO3C007241	Ethylene-responsive transcription factor, putative
8	IM117	MELO3C007242	Ethylene-responsive transcription factor, putative
8	IM117	MELO3C007243	Ras-like GTP-binding protein RHO
8	IM117	MELO3C007244	WUSCHEL-related homeobox 9
8	IM117	MELO3C007245	Putative uncharacterized protein At1g28540
8	IM117	MELO3C007246	28 kDa heat-and acid-stable phosphoprotein, putative
8	IM117	MELO3C007247	Elongation factor P-like protein, putative isoform 2
8	IM117	MELO3C007248	Vascular plant one zinc finger transcription factor protein
8	IM117	MELO3C007249	HMG (high mobility group) box protein with ARID/BRIGHT DNA-binding domain
8	IM118	MELO3C007429	Acyl-protein thioesterase 1
8	IM118	MELO3C007430	Protein of unknown function (DUF506)
8	IM118	MELO3C007431	Alkaline ceramidase 3
8	IM118	MELO3C007432	Phosphatidate cytidylyltransferase
8	IM118	MELO3C007433	Fumarylacetoacetase
8	IM118	MELO3C007434	Rho GDP-dissociation inhibitor 1
8	IM118	MELO3C007435	nucleic acid binding;methyltransferases
8	IM118	MELO3C007436	Transcription initiation factor TFIID subunit 4
8	IM118	MELO3C007437	NADH-quinone oxidoreductase subunit H
8	IM118	MELO3C007438	Calcium-dependent lipid-binding (CaLB domain) family protein
8	IM118	MELO3C007439	ubiquitin protein ligase 5
8	IM118	MELO3C007440	Inositol-1-monophosphatase family protein
8	IM119	MELO3C007594	Pentatricopeptide repeat-containing protein
8	IM119	MELO3C007595	Zinc finger protein 7, putative
8	IM119	MELO3C007596	Indole-3-acetic acid-amido synthetase GH3.3, putative
8	IM119	MELO3C007597	Indole-3-acetic acid-amido synthetase GH3.3, putative
8	IM119	MELO3C007598	U-box domain-containing 4-like protein
8	IM119	MELO3C007599	U-box domain-containing 4-like protein
8	IM119	MELO3C007600	Gibberellin-regulated family protein, putative
8	IM119	MELO3C007601	Arabinogalactan protein
8	IM119	MELO3C007602	Tetratricopeptide repeat protein 1
8	IM119	MELO3C007603	Tetratricopeptide repeat protein 13
8	IM119	MELO3C007604	Tetratricopeptide repeat protein 13
8	IM119	MELO3C007605	Pimeloyl-[acyl-carrier protein] methyl ester esterase
8	IM119	MELO3C007606	Coffea canephora DH200=94 genomic scaffold, scaffold_524
8	IM120	MELO3C007623	Protein kinase superfamily protein
8	IM120	MELO3C007624	N-acetyltransferase, putative
8	IM120	MELO3C007625	BTB/POZ domain-containing protein
8	IM120	MELO3C007626	Formin-like protein
8	IM120	MELO3C007627	BTB/POZ and TAZ domain protein
8	IM121	MELO3C007701	Rhamnogalacturonate lyase
8	IM121	MELO3C007702	Alcohol dehydrogenase, putative
8	IM121	MELO3C007703	Elongator complex 4
8	IM121	MELO3C007704	Dof zinc finger protein
8	IM121	MELO3C007705	Aldehyde dehydrogenase
8	IM121	MELO3C007706	UDP-glycosyltransferase
8	IM121	MELO3C007707	UDP-glycosyltransferase
8	IM122	MELO3C007801	Probable protein kinase UbiB
8	IM122	MELO3C007802	CPR5, putative
8	IM122	MELO3C007803	CPR5, putative
8	IM122	MELO3C007804	BRASSINAZOLE-RESISTANT 1 protein, putative
8	IM122	MELO3C007805	UDP-glycosyltransferase 1
8	IM122	MELO3C007806	Putative glycerophosphoryl diester phosphodiesterase 3
8	IM122	MELO3C007807	Xaa-pro aminopeptidase, putative
8	IM123	MELO3C008058	Kinase superfamily protein
8	IM123	MELO3C008059	NAD(P)H-quinone oxidoreductase subunit O
8	IM123	MELO3C008060	Photosystem I reaction center subunit N
8	IM123	MELO3C008061	SWIM zinc finger family protein
8	IM123	MELO3C008062	Inositol monophosphatase family protein
8	IM123	MELO3C008063	Pyruvate dehydrogenase E1 component subunit alpha
8	IM123	MELO3C008064	Histone deacetylase, putative
8	IM123	MELO3C008065	Cysteine proteinase inhibitor (Cystatin)
8	IM125	MELO3C019112	10 kDa chaperonin family protein
8	IM126	MELO3C023129	ETS translocation variant 1
8	IM127	MELO3C008967	Protein pecanex
8	IM127	MELO3C008966	Arabidopsis protein of unknown function (DUF241)
8	IM127	MELO3C008965	SH2 domain-containing protein 4A
8	IM127	MELO3C008964	K-box region and MADS-box transcription factor family protein
8	IM128	MELO3C008941	DnaJ domain protein
8	IM129	MELO3C008884	Protein kinase 3
8	IM129	MELO3C008883	Copia-like retroelement pol polyprotein
8	IM129	MELO3C008882	Protein kinase 3
8	IM129	MELO3C008881	disease resistance protein (TIR-NBS-LRR class) family
8	IM129	MELO3C008880	Exosome complex component RRP4
8	IM129	MELO3C008879	Triosephosphate isomerase
8	IM129	MELO3C008876	Mediator of RNA polymerase II transcription subunit 11
8	IM129	MELO3C008875	Transmembrane protein, putative
8	IM129	MELO3C008874	Phosphatidylinositol transfer protein
8	IM130	MELO3C025272	Transducin/WD40 repeat-like superfamily protein
8	IM130	MELO3C025271	Aminotransferase-like, plant mobile domain family protein
8	IM130	MELO3C025270	Late embryogenesis abundant hydroxyproline-rich glycoprotein
8	IM130	MELO3C025269	LOB domain-containing protein 24
8	IM131	MELO3C025246	cyclic nucleotide-gated channel 18
8	IM132	MELO3C026043	Ribosomal RNA large subunit methyltransferase E
9	IM133	MELO3C003002	Transcription factor, putative
9	IM133	MELO3C003003	Molybdenum cofactor guanylyltransferase
9	IM133	MELO3C003004	Mitogen-activated protein kinase
9	IM133	MELO3C003005	Pentatricopeptide repeat-containing protein, putative
9	IM133	MELO3C003006	NAD(P)-binding Rossmann-fold superfamily protein
9	IM133	MELO3C003007	Transmembrane 9 superfamily member 4
9	IM133	MELO3C003008	Kelch repeat and BTB domain-containing protein 1
9	IM134	MELO3C022778	Melanocyte-stimulating hormone receptor
9	IM135	MELO3C022843	Aminoacylase-1
9	IM135	MELO3C022846	Transcription factor, putative
9	IM135	MELO3C022847	Pentatricopeptide repeat-containing protein, putative
9	IM135	MELO3C022848	Reverse transcriptase-like protein
9	IM135	MELO3C022849	CAP (Cysteine-rich secretory proteins, Antigen 5, and Pathogenesis-related 1 protein) superfamily protein
9	IM135	MELO3C022850	p-hydroxybenzoic acid efflux pump subunit AaeA
9	IM135	MELO3C022851	Protein kinase superfamily protein
9	IM136	MELO3C025108	Putative transporter
9	IM136	MELO3C025107	CONTAINS InterPro DOMAIN/s: C2 calcium-dependent membrane targeting (InterPro:IPR000008);BEST Arabidopsis thaliana protein match is: unknown protein .
9	IM136	MELO3C025106	Beta-catenin-like protein
9	IM137	MELO3C025098	Lipoyl synthase
9	IM137	MELO3C025097	Glutathione s-transferase, putative
9	IM137	MELO3C025096	WW domain-containing protein
9	IM137	MELO3C025095	Expansin A1
9	IM137	MELO3C025094	Retrovirus-related Pol polyprotein from transposon TNT 1-94
9	IM137	MELO3C025093	Toll-Interleukin-Resistance (TIR) domain family protein
9	IM137	MELO3C025092	E3 ubiquitin-protein ligase HECTD1
9	IM137	MELO3C025091	At5g37260-like protein
9	IM137	MELO3C025090	Phosphocarrier protein HPr
9	IM137	MELO3C025089	Aminotransferase-like, plant mobile domain family protein
9	IM137	MELO3C025088	Receptor protein kinase, putative
9	IM137	MELO3C025087	Coffea canephora DH200=94 genomic scaffold, scaffold_135
9	IM137	MELO3C025086	Exocyst subunit exo70 family protein C2, putative
9	IM137	MELO3C025085	18.2 kDa class I heat shock protein
9	IM138	MELO3C005098	Glutamyl-tRNA reductase 1
9	IM138	MELO3C005099	Receptor-like protein kinase 2
9	IM138	MELO3C005100	Nuclear factor kappa-B-binding protein, putative
9	IM138	MELO3C005101	Cofactor assembly of complex protein C, putative
9	IM138	MELO3C005102	Cytochrome b-c1 complex subunit Rieske, mitochondrial
9	IM138	MELO3C005103	Cytochrome b-c1 complex subunit Rieske, mitochondrial
9	IM138	MELO3C005104	NADH-quinone oxidoreductase subunit I
9	IM138	MELO3C005105	Maternal effect embryo arrest 22, putative
9	IM138	MELO3C005106	Liprin-alpha-3
9	IM138	MELO3C005107	Pyruvate kinase
9	IM138	MELO3C005108	exocyst complex component sec3A
9	IM139	MELO3C005261	Protein kinase superfamily protein
9	IM139	MELO3C005262	PLATZ transcription factor family protein, putative
9	IM139	MELO3C005263	Protein kinase superfamily protein
9	IM139	MELO3C005264	Putative clathrin assembly protein
9	IM139	MELO3C005265	THO complex subunit 2
9	IM140	MELO3C005439	Nitric oxide synthase 1-like protein
9	IM140	MELO3C005440	Nitric oxide synthase 1
9	IM140	MELO3C005441	Aquaporin protein 12
9	IM140	MELO3C005442	Seed specific protein Bn15D1B
9	IM140	MELO3C005443	3-dehydroquinate synthase
9	IM140	MELO3C005444	Glutamate dehydrogenase
9	IM140	MELO3C005451	Leucine-rich repeat receptor-like protein kinase family protein
9	IM140	MELO3C005452	Leucine-rich repeat receptor-like protein kinase family protein
9	IM140	MELO3C005453	Leucine-rich repeat receptor-like protein kinase
9	IM140	MELO3C005454	U6 snRNA phosphodiesterase
9	IM140	MELO3C005455	Origin recognition complex subunit, putative
9	IM140	MELO3C005456	Peroxidase
9	IM140	MELO3C005457	Endoglucanase
9	IM141	MELO3C005488	Ceramide kinase-related family protein
9	IM141	MELO3C005489	Plastid developmental protein DAG
9	IM141	MELO3C005490	Kinase family protein
9	IM141	MELO3C005491	Neuronal-specific septin-3
9	IM141	MELO3C005492	Receptor-like kinase
9	IM141	MELO3C005493	Acid phosphatase 1, putative
9	IM141	MELO3C005494	Outer capsid protein VP4
9	IM141	MELO3C005495	F-box family protein, putative
9	IM141	MELO3C005496	Putative DNA polymerase
9	IM141	MELO3C005497	DNA repair protein REV1
9	IM142	MELO3C005534	Arginine N-methyltransferase family protein
9	IM142	MELO3C005535	histidine triad nucleotide-binding 4
9	IM142	MELO3C005536	Vesicle-associated protein 1-2
9	IM142	MELO3C005537	Leukocyte receptor cluster member 1
9	IM142	MELO3C005538	Autophagy-related protein
9	IM142	MELO3C005539	L-lactate dehydrogenase
9	IM143	MELO3C005905	UDP-N-acetylmuramoylalanine--D-glutamate ligase
9	IM143	MELO3C005906	Glucan endo-1,3-beta-glucosidase
9	IM143	MELO3C005907	Cytochrome b5
9	IM143	MELO3C005908	GTPase-activating protein
9	IM143	MELO3C005909	Glucosamine-6-phosphate deaminase
9	IM143	MELO3C005910	Glucosamine-6-phosphate deaminase
9	IM143	MELO3C005911	Aldo-keto reductase
9	IM143	MELO3C005912	Ubiquitin, putative
9	IM143	MELO3C005913	SAUR-like auxin-responsive family protein
9	IM143	MELO3C005914	Protein kinase superfamily protein
9	IM143	MELO3C005915	Mitochondrial import inner membrane translocase subunit Tim17-like protein
9	IM143	MELO3C005916	Response to low sulfur protein, putative
9	IM143	MELO3C005917	Protease m50 membrane-bound transcription factor site 2 protease, putative
9	IM143	MELO3C005918	Nuclear protein localization, putative
9	IM143	MELO3C005919	Coffea canephora DH200=94 genomic scaffold, scaffold_15
9	IM143	MELO3C005920	Late embryogenesis abundant (LEA) hydroxyproline-rich glycoprotein family
9	IM143	MELO3C005921	response regulator 12
9	IM143	MELO3C005922	Coffea canephora DH200=94 genomic scaffold, scaffold_98
9	IM143	MELO3C005923	Heat shock protein 21
9	IM143	MELO3C005924	Coffea canephora DH200=94 genomic scaffold, scaffold_62
9	IM143	MELO3C005925	Coffea canephora DH200=94 genomic scaffold, scaffold_15
10	IM144	MELO3C012398	Nodulin-like / Major Facilitator Superfamily protein
10	IM144	MELO3C012397	Nodulin-like / Major Facilitator Superfamily protein
10	IM144	MELO3C012396	Nodulin-like / Major Facilitator Superfamily protein
10	IM144	MELO3C012395	Nodulin-like / Major Facilitator Superfamily protein
10	IM144	MELO3C012394	Pectate lyase
10	IM144	MELO3C012393	Putative zinc finger family protein
10	IM144	MELO3C012392	Laccase/Diphenol oxidase family protein
10	IM145	MELO3C023832	WRKY transcription factor 30
10	IM146	MELO3C020128	Putative WRKY transcription factor 33
10	IM146	MELO3C020127	D-arabinono-1,4-lactone oxidase family protein
10	IM146	MELO3C020126	HEAT repeat ;WD domain, G-beta repeat protein protein
10	IM146	MELO3C020125	Chaperone protein ClpB 2
10	IM146	MELO3C020124	Unconventional prefoldin RPB5 interactor
10	IM146	MELO3C020122	Putative pentatricopeptide repeat-containing protein
10	IM146	MELO3C020121	LOB domain-containing protein 15
10	IM146	MELO3C020120	Phloem protein
10	IM146	MELO3C020119	Anaerobic magnesium-protoporphyrin IX monomethyl ester [oxidative] cyclase
10	IM146	MELO3C020118	Haloacid dehalogenase-like hydrolase
10	IM146	MELO3C020117	Ubiquitin carboxyl-terminal hydrolase family protein
10	IM146	MELO3C020116	Mitochondrial ribosomal protein L37
10	IM146	MELO3C020115	Uroporphyrinogen decarboxylase
10	IM146	MELO3C020114	Dual specificity protein phosphatase, putative
10	IM146	MELO3C020113	TLC ATP/ADP transporter
10	IM146	MELO3C020112	Nestin
10	IM146	MELO3C020111	Retrovirus-related Pol polyprotein from transposon TNT 1-94
10	IM146	MELO3C020110	Translation initiation factor 1A
10	IM146	MELO3C020109	Putative gltscr2-domain family protein
10	IM146	MELO3C020107	U-box domain containing protein
10	IM146	MELO3C020108	Anaerobic nitric oxide reductase transcription regulator NorR
10	IM147	MELO3C020079	Transcription factor, putative
10	IM147	MELO3C020078	Pentatricopeptide repeat superfamily protein
10	IM147	MELO3C020077	Dihydropteroate synthase, putative
10	IM147	MELO3C020076	NAD(P)-binding Rossmann-fold superfamily protein
10	IM148	MELO3C020059	Zinc transporter
10	IM148	MELO3C020060	Zinc transporter
10	IM148	MELO3C020058	Non-neuronal cytoplasmic intermediate filament protein
10	IM148	MELO3C020057	ATP synthase subunit delta
10	IM148	MELO3C020056	Propionyl-CoA carboxylase beta chain, mitochondrial
10	IM149	MELO3C022566	Dihydropyridine-sensitive L-type skeletal muscle calcium channel subunit alpha-1
10	IM149	MELO3C022567	Proline--tRNA ligase
10	IM150	MELO3C022578	APOBEC1 complementation factor
10	IM150	MELO3C022579	Urease subunit alpha
10	IM150	MELO3C022580	Disease resistance protein
10	IM151	MELO3C022584	Coiled-coil domain-containing protein 132
10	IM151	MELO3C022585	Glucose-1-phosphate thymidylyltransferase
10	IM151	MELO3C022586	Small nuclear ribonucleoprotein f, putative
10	IM151	MELO3C022587	C2 calcium/lipid-binding plant phosphoribosyltransferase family protein
10	IM151	MELO3C022588	Elongation factor Tu
10	IM151	MELO3C022589	P-loop containing nucleoside triphosphate hydrolases superfamily protein, putative
10	IM151	MELO3C022590	ATP-dependent helicase/nuclease subunit A
10	IM151	MELO3C022591	Phosphoglycerate mutase family protein
10	IM151	MELO3C022592	SEC1-family transport family protein
10	IM151	MELO3C022593	Zinc finger CCCH domain-containing protein 17
10	IM151	MELO3C022594	CRS1 / YhbY domain-containing protein
10	IM151	MELO3C022595	Lycopene beta/epsilon cyclase protein
10	IM151	MELO3C022596	Remorin family protein
10	IM151	MELO3C022597	Gag protease polyprotein
10	IM151	MELO3C022598	Tobamovirus multiplication 1 homolog
10	IM151	MELO3C022599	RNA polymerase sigma-54 factor
10	IM151	MELO3C022600	Xylose import ATP-binding protein XylG
10	IM151	MELO3C022601	50S ribosomal protein L23
10	IM151	MELO3C022602	Receptor kinase
10	IM152	MELO3C018394	Abscisic acid receptor
10	IM152	MELO3C018393	30S ribosomal protein S12
10	IM152	MELO3C018392	Structural maintenance of chromosomes protein 4
10	IM152	MELO3C018391	UPF0592 membrane protein C7D4.03c
10	IM152	MELO3C018390	Trichome birefringence-like protein
10	IM152	MELO3C018388	Glycogen synthase
10	IM152	MELO3C018387	RNA-binding (RRM/RBD/RNP motifs) family protein
10	IM152	MELO3C018386	Cytosolic endo-beta-N-acetylglucosaminidase
10	IM152	MELO3C018385	Cytosolic endo-beta-N-acetylglucosaminidase
10	IM154	MELO3C016629	Cleavage and polyadenylation specificity factor subunit 2
10	IM154	MELO3C016630	Cytochrome c
10	IM154	MELO3C026413	Heat shock transcription factor A8, putative
10	IM154	MELO3C026414	Vacuolar iron transporter 1-like protein
10	IM155	MELO3C026425	Clathrin assembly family protein
10	IM155	MELO3C026426	Glutamyl-tRNA(Gln) amidotransferase subunit B, mitochondrial
10	IM155	MELO3C026427	Integral to membrane, endoplasmic reticulum
10	IM155	MELO3C026428	Aspartyl/glutamyl-tRNA(Asn/Gln) amidotransferase subunit B
10	IM155	MELO3C026429	Albugo candida WGS project CAIX00000000 data, strain Ac Nc2, contig AcNc2_CONTIG_31_length_132045
10	IM155	MELO3C026430	Coffea canephora DH200=94 genomic scaffold, scaffold_12
10	IM155	MELO3C026431	Cysteine-rich repeat secretory 12-like protein
10	IM155	MELO3C026432	Calcium binding family protein
10	IM156	MELO3C026462	Calcium-binding protein 5
10	IM156	MELO3C026463	BTB-POZ and MATH domain 6
10	IM156	MELO3C026464	methylenetetrahydrofolate reductase 1
10	IM156	MELO3C026465	Kinesin-like protein
10	IM157	MELO3C026685	Coffea canephora DH200=94 genomic scaffold, scaffold_1
10	IM157	MELO3C026686	U2 small nuclear ribonucleoprotein a
10	IM157	MELO3C026687	Ribonucleoside-diphosphate reductase subunit beta
11	IM158	MELO3C023272	Alcohol dehydrogenase, putative
11	IM158	MELO3C023273	Endonuclease or glycosyl hydrolase
11	IM158	MELO3C023274	KxDL motif-containing protein 1
11	IM158	MELO3C023275	Terpene synthase
11	IM158	MELO3C023276	Terpene synthase
11	IM158	MELO3C023277	Terpene synthase
11	IM158	MELO3C023278	Terpene synthase
11	IM159	MELO3C023288	Terpene synthase
11	IM159	MELO3C023289	Protein kinase superfamily protein
11	IM159	MELO3C023290	Receptor protein kinase-like protein
11	IM159	MELO3C023291	RNA-binding protein
11	IM159	MELO3C023292	Myb family transcription factor family protein
11	IM159	MELO3C023293	Coffea canephora DH200=94 genomic scaffold, scaffold_1
11	IM159	MELO3C023294	Reverse transcriptase
11	IM159	MELO3C023295	Alpha/beta-hydrolase superfamily protein
11	IM159	MELO3C023296	ATP-dependent zinc metalloprotease FTSH protein
11	IM159	MELO3C023297	Chloride channel protein
11	IM159	MELO3C023298	Transcriptional regulator MraZ
11	IM159	MELO3C023299	Transcription factor
11	IM159	MELO3C023300	Adenine nucleotide alpha hydrolases-like superfamily protein
11	IM159	MELO3C023301	Glutamine--tRNA ligase
11	IM159	MELO3C023305	Isoflavone reductase related protein
11	IM159	MELO3C023306	Ribosomal RNA large subunit methyltransferase J
11	IM159	MELO3C023307	Rer1 family protein
11	IM159	MELO3C023308	F-box protein
11	IM159	MELO3C023309	SNF1-related kinase regulatory subunit gamma 1
11	IM159	MELO3C023310	Glucose-1-phosphate adenylyltransferase
11	IM159	MELO3C023312	Glutamate 5-kinase
11	IM159	MELO3C023313	Coffea canephora DH200=94 genomic scaffold, scaffold_1
11	IM159	MELO3C023314	thymidylate synthase 1
11	IM159	MELO3C023315	Diaminopimelate decarboxylase family protein
11	IM159	MELO3C023316	Sec14p-like phosphatidylinositol transfer family protein
11	IM159	MELO3C023317	Sec14p-like phosphatidylinositol transfer family protein
11	IM159	MELO3C023318	BZIP transcription factor family protein
11	IM159	MELO3C023319	Chaperone protein dnaJ, putative
11	IM160	MELO3C023349	Beta-D-glucosidase
11	IM160	MELO3C023350	GATA transcription factor 5-like protein
11	IM160	MELO3C023351	Altered inheritance of mitochondria 23, mitochondrial
11	IM160	MELO3C023352	DNA-directed RNA polymerase subunit beta'
11	IM160	MELO3C023353	Endoglucanase
11	IM160	MELO3C023354	Fructose-bisphosphate aldolase
11	IM160	MELO3C023355	alpha/beta-Hydrolases superfamily protein
11	IM160	MELO3C023356	Putative cytochrome p450
11	IM160	MELO3C023357	NADH dehydrogenase [ubiquinone] 1 beta subcomplex subunit 9
11	IM160	MELO3C023358	Ubiquitin fusion degradation 1 protein
11	IM160	MELO3C023359	Arginine decarboxylase
11	IM161	MELO3C020966	Mitochondrial carrier protein, putative
11	IM161	MELO3C020965	Violaxanthin de-epoxidase-related
11	IM161	MELO3C020964	Ras-related protein Rab-7A
11	IM161	MELO3C020963	Putative WRKY transcription factor 51
11	IM161	MELO3C020962	RAB, member of RAS oncogene family-like 3
11	IM161	MELO3C020961	Putative RNA-binding protein
11	IM161	MELO3C020960	RPM1-interacting protein 4 (RIN4) family protein
11	IM161	MELO3C020959	GTPase obg
11	IM162	MELO3C020922	B3 domain-containing protein
11	IM162	MELO3C020921	B3 domain-containing protein
11	IM162	MELO3C020920	WD40-repeat containing protein
11	IM162	MELO3C020919	UPF0420 C16orf58-like protein
11	IM162	MELO3C020918	L-threonine dehydratase biosynthetic IlvA
11	IM162	MELO3C020917	Synechocystis YCF37
11	IM162	MELO3C020916	Tetratricopeptide repeat (TPR)-like superfamily protein
11	IM162	MELO3C020915	Hsp90 co-chaperone Cdc37-like 1
11	IM162	MELO3C020914	B3 domain-containing protein
11	IM163	MELO3C020803	Thaumatin
11	IM163	MELO3C020802	Pathogenesis-related thaumatin family protein
11	IM163	MELO3C020801	Auxin transporter-like protein 5
11	IM163	MELO3C020800	Armadillo repeat only 1
11	IM163	MELO3C020799	Chaperone protein dnaj 11
11	IM164	MELO3C021963	Retrotransposon protein, putative, Ty3-gypsy subclass
11	IM165	MELO3C019259	Acidic phospholipase A2 1
11	IM166	MELO3C019263	1,4-alpha-glucan-branching enzyme
11	IM166	MELO3C019264	Eukaryotic elongation factor 2 kinase
11	IM166	MELO3C019265	High mobility group B protein 1
11	IM166	MELO3C019266	DUF4228 domain protein
11	IM166	MELO3C019269	NEDD8-activating enzyme E1 regulatory subunit, putative
11	IM167	MELO3C025991	Putative RNA-binding protein
11	IM167	MELO3C025990	Thymidine kinase
11	IM167	MELO3C025989	Kinase superfamily protein
11	IM167	MELO3C025988	tRNA pseudouridine synthase A
11	IM169	MELO3C025910	vacuolar sorting receptor 4
11	IM169	MELO3C025909	Receptor-like kinase
11	IM169	MELO3C025908	Flowering-promoting factor-like protein
11	IM169	MELO3C025907	Expansin-A4-like protein
11	IM170	MELO3C019634	Phosphoglycerate kinase
11	IM170	MELO3C019635	ATP-dependent zinc metalloprotease FTSH protein
11	IM170	MELO3C019636	ATP-dependent RNA helicase
11	IM170	MELO3C019637	Kinase family protein
11	IM171	MELO3C021406	Eukaryotic aspartyl protease family protein, putative
11	IM171	MELO3C021405	Dual specificity protein phosphatase, putative
11	IM171	MELO3C021404	Heavy metal transport/detoxification superfamily protein
11	IM171	MELO3C021403	TVP38/TMEM64 family membrane protein
11	IM171	MELO3C021402	UvrABC system protein B
11	IM172	MELO3C021401	tRNA dimethylallyltransferase
11	IM172	MELO3C021400	DUF21 domain-containing-like protein
11	IM172	MELO3C021399	DUF21 domain-containing protein
11	IM172	MELO3C021398	Putative serine incorporator
11	IM172	MELO3C021397	Ribosomal protein L34e superfamily protein
11	IM172	MELO3C021396	Mediator of RNA polymerase II transcription subunit 33A
11	IM172	MELO3C021395	Mediator of RNA polymerase II transcription subunit 33A
11	IM172	MELO3C021394	Mitogen-activated protein kinase
11	IM172	MELO3C021393	BTB/POZ and M2 domain-containing protein
11	IM172	MELO3C021392	Alpha/beta-Hydrolases superfamily protein
11	IM172	MELO3C021391	Energy-coupling factor transporter transmembrane protein EcfT
11	IM172	MELO3C021390	Bax inhibitor-1 family protein
11	IM172	MELO3C021389	Similar to calcium-binding protein MO25
11	IM172	MELO3C021274	Mitochondrial import inner membrane translocase subunit TIM22
11	IM172	MELO3C021273	Seed maturation protein PM36
11	IM172	MELO3C021272	Aldehyde dehydrogenase, putative
11	IM172	MELO3C021271	NADH-quinone oxidoreductase subunit I
11	IM172	MELO3C021270	Invertase/pectin methylesterase inhibitor family protein
11	IM172	MELO3C021269	Invertase/pectin methylesterase inhibitor family protein
11	IM172	MELO3C021268	Probable ATP-citrate synthase subunit 1
11	IM172	MELO3C021267	Kinase family protein
11	IM172	MELO3C021266	Huntingtin-interacting K-like protein
11	IM172	MELO3C021265	Fatty acid oxidation complex subunit alpha
11	IM172	MELO3C021264	Ubiquitin-conjugating enzyme 23, putative
11	IM172	MELO3C021263	Protein phosphatase 2c, putative
11	IM172	MELO3C021262	Rho GTPase activating protein with PAK-box/P21-Rho-binding domain
11	IM172	MELO3C021261	SPla/RYanodine receptor (SPRY) domain-containing protein
12	IM173	MELO3C020474	Transcription factor-related family protein
12	IM173	MELO3C020475	Mediator of RNA polymerase II transcription subunit 15
12	IM173	MELO3C020476	Gag-pol polyprotein-like protein
12	IM173	MELO3C020477	Retrotransposon protein, putative, Ty3-gypsy subclass
12	IM173	MELO3C020478	Receptor protein kinase-like
12	IM173	MELO3C020479	LRR receptor-like kinase
12	IM173	MELO3C020480	RNA-directed DNA polymerase (Reverse transcriptase)
12	IM173	MELO3C020481	Late embryogenesis abundant (LEA) hydroxyproline-rich glycoprotein family
12	IM173	MELO3C020482	Kinase interacting (KIP1-like) family protein
12	IM173	MELO3C020483	Cytochrome P450 family cinnamate 4-hydroxylase
12	IM173	MELO3C020484	B3 domain transcription factor
12	IM173	MELO3C020485	Extra-large guanine nucleotide binding family protein
12	IM173	MELO3C020486	Transporter-related family protein
12	IM173	MELO3C020487	Superoxide dismutase [Mn]
12	IM173	MELO3C020488	Cation/H(+) antiporter 14
12	IM173	MELO3C020489	Putative WRKY transcription factor 33
12	IM173	MELO3C020490	U2 small nuclear ribonucleoprotein B
12	IM173	MELO3C020491	RNA polymerase II transcription mediators
12	IM173	MELO3C020492	Wound-induced protein 1-like protein
12	IM173	MELO3C020493	Mitochondrial 28S ribosomal protein S29-related
12	IM173	MELO3C020494	RING finger protein 160
12	IM173	MELO3C020495	E3 ubiquitin-protein ligase listerin-like protein
12	IM173	MELO3C020496	Nodulin-like / Major Facilitator Superfamily protein
12	IM173	MELO3C020497	Putative tRNA pseudouridine synthase
12	IM173	MELO3C020498	Putative tRNA pseudouridine synthase
12	IM173	MELO3C020499	tRNA pseudouridine synthase
12	IM173	MELO3C020500	Chloroplast inner envelope family protein
12	IM173	MELO3C020501	Peroxidase
12	IM173	MELO3C020502	tRNA-2-methylthio-N(6)-dimethylallyladenosine synthase
12	IM173	MELO3C020503	Structure-specific endonuclease subunit SLX1 homolog
12	IM174	MELO3C020540	RNA 3'-terminal phosphate cyclase
12	IM174	MELO3C020541	Omega-3 fatty acid desaturase
12	IM175	MELO3C020560	Na+/Pi transporter
12	IM175	MELO3C020561	Cytochrome P450, putative
12	IM175	MELO3C020562	Phosphomethylpyrimidine synthase
12	IM175	MELO3C020563	ATP-dependent zinc metalloprotease FTSH 9
12	IM175	MELO3C020564	Transmembrane protein, putative
12	IM175	MELO3C020565	BEST Arabidopsis thaliana protein match is: RING/FYVE/PHD zinc finger superfamily protein .
12	IM175	MELO3C020566	DnaJ domain containing protein, expressed
12	IM175	MELO3C020567	Beta-D-glucosidase
12	IM175	MELO3C020568	Beta-D-glucosidase
12	IM175	MELO3C020569	Laccase
12	IM175	MELO3C020570	Maternal effect embryo arrest 59
12	IM175	MELO3C020571	Helicase, putative
12	IM175	MELO3C020572	Helicase, putative
12	IM175	MELO3C020573	ATP-dependent RNA helicase
12	IM175	MELO3C020574	Similar to ATP-dependent helicase
12	IM176	MELO3C020630	Glucan endo-1,3-beta-glucosidase
12	IM176	MELO3C020631	Universal stress protein Mb2028c
12	IM176	MELO3C020632	Ring finger protein, putative
12	IM176	MELO3C020633	Ring finger protein, putative
12	IM176	MELO3C020634	RING-finger protein-like
12	IM176	MELO3C020635	Ring finger protein, putative
12	IM176	MELO3C020636	Galactose oxidase/kelch repeat superfamily protein
12	IM177	MELO3C020648	Dof zinc finger protein
12	IM177	MELO3C020649	Coffea canephora DH200=94 genomic scaffold, scaffold_36
12	IM177	MELO3C020650	Aminoglycoside N(6')-acetyltransferase type 1
12	IM177	MELO3C020651	2-dehydro-3-deoxyphosphooctonate aldolase
12	IM177	MELO3C020652	Membrane protein insertase YidC
12	IM177	MELO3C020653	Thaumatin-like protein
12	IM178	MELO3C020699	Putative MYB transcription factor
12	IM178	MELO3C020700	Origin recognition complex subunit 6
12	IM179	MELO3C004923	Serine/threonine-protein kinase AFC3
12	IM179	MELO3C004922	Carbonic anhydrase, putative
12	IM179	MELO3C004921	Rho GTPase activation protein (RhoGAP) with PH domain
12	IM180	MELO3C004914	Cysteine proteinase inhibitor (Cystatin)
12	IM180	MELO3C004913	photosystem I subunit H-1
12	IM181	MELO3C004720	Putative serine/threonine-protein kinase
12	IM181	MELO3C004719	Ubiquitin ligase protein cop1
12	IM181	MELO3C004718	Guanine-nucleotide exchange factor YEL1
12	IM181	MELO3C004715	S1/P1 nuclease family protein
12	IM181	MELO3C004714	Putative alcohol dehydrogenase superfamily protein
12	IM181	MELO3C004713	Ribosomal protein
12	IM181	MELO3C004712	Ferredoxin
12	IM183	MELO3C025547	Protein of unknown function (DUF1685)
12	IM183	MELO3C025548	Vesicle-fusing ATPase family protein
12	IM183	MELO3C025549	ATP-dependent zinc metalloprotease FtsH
12	IM183	MELO3C025550	ATP-dependent zinc metalloprotease FtsH
12	IM183	MELO3C025551	Ribonuclease 3
12	IM184	MELO3C002424	Ankyrin repeat family protein, putative
12	IM184	MELO3C002423	Stigma-specific Stig1 family protein, putative
12	IM184	MELO3C002422	Stigma-specific Stig1 family protein, putative
12	IM184	MELO3C002421	Alpha/beta-Hydrolases superfamily protein
12	IM184	MELO3C002420	Putative retroelement pol polyprotein
12	IM184	MELO3C002419	Disease resistance-responsive (dirigent-like protein) family protein
12	IM184	MELO3C002418	Ankyrin repeat family protein
12	IM184	MELO3C002417	Ankyrin repeat family protein
12	IM184	MELO3C002416	Ankyrin repeat family protein
12	IM185	MELO3C002215	Protein kinase-like protein
12	IM185	MELO3C002214	Chaperone protein dnaJ, putative
12	IM185	MELO3C002213	PM H+-ATPase L
12	IM185	MELO3C002212	Nitrate transporter NRT1-5
12	IM185	MELO3C002211	Receptor-like protein kinase
12	IM185	MELO3C002210	Integral membrane HPP family protein
12	IM185	MELO3C002209	Homeobox protein, putative
12	IM185	MELO3C002202	WRKY transcription factor 68
12	IM185	MELO3C002201	Protein IQ-DOMAIN 31
12	IM185	MELO3C002200	ATP-binding cassette transporter subfamily A member
12	IM185	MELO3C002199	RING finger protein 126
12	IM185	MELO3C002198	Putative receptor-like protein kinase
12	IM185	MELO3C002197	Transcription factor
12	IM185	MELO3C002196	Protein of unknown function (DUF579)
12	IM185	MELO3C002195	Protein of unknown function, DUF599
12	IM185	MELO3C002194	RPA-interacting B
12	IM186	MELO3C002167	Succinyl-CoA ligase [ADP-forming] subunit alpha-2
12	IM186	MELO3C002166	Dolichyl-diphosphooligosaccharide--protein glycosyltransferase subunit STT3
12	IM186	MELO3C002165	Dolichyl-diphosphooligosaccharide--protein glycosyltransferase subunit STT3
12	IM186	MELO3C002164	LysM and peptidoglycan-binding domain-containing 4
12	IM186	MELO3C002163	RING finger protein 126
12	IM186	MELO3C002162	RING finger protein 126
12	IM186	MELO3C002161	BolA-like protein, expressed
12	IM186	MELO3C002160	ADP-ribosylation factor GTPase-activating protein, putative
12	IM186	MELO3C002159	Nascent polypeptide-associated complex subunit beta
12	IM186	MELO3C002158	UPF0614 protein C14orf102, putative isoform 1
IM, Putative regions of improvement for ssp. melo

## Sheet: Tab. S6
Tab. S6 Genes within the putative improvement sweeps both in ssp. agrestis and melo (top 5%)
Chromosome	Gene ID	Gene function annotation
2	MELO3C015679	Octanoyltransferase-like protein
2	MELO3C015680	Trypsin-like serine protease
2	MELO3C015681	myb domain protein 34
2	MELO3C015682	Protein THEMIS2
2	MELO3C015683	Retrovirus-related Pol polyprotein from transposon TNT 1-94
2	MELO3C015073	Aluminum-activated malate transporter 2
2	MELO3C015072	Leucine--tRNA ligase, cytoplasmic
2	MELO3C015071	Aluminum activated malate transporter family protein
2	MELO3C014979	Microtubule-associated protein tau
2	MELO3C014978	Protein kinase superfamily protein
2	MELO3C017210	Zinc finger family protein
2	MELO3C017204	SNF2 domain-containing protein / helicase domain-containing protein
2	MELO3C017203	DNA/RNA helicase protein
2	MELO3C017193	Putative receptor-like protein kinase
2	MELO3C017192	RING finger protein 5
2	MELO3C017191	Putative glycosyltransferase 3
2	MELO3C017190	Putative glycosyltransferase 5
2	MELO3C017189	Pentatricopeptide repeat superfamily protein
2	MELO3C017188	APOLLO
2	MELO3C017187	Putative invertase inhibitor
2	MELO3C017186	Chaperone protein DnaJ
3	MELO3C008141	Metal-nicotianamine transporter
3	MELO3C008142	Albugo candida WGS project CAIX00000000 data, strain Ac Nc2, contig AcNc2_CONTIG_58_length_100122
3	MELO3C008143	2-succinyl-5-enolpyruvyl-6-hydroxy-3-cyclohexene-1-carboxylate synthase
3	MELO3C008262	UDP-Glycosyltransferase superfamily protein, putative
3	MELO3C008263	Class I heat shock protein
3	MELO3C026138	Retrotransposon protein, putative, unclassified
3	MELO3C026139	Non-ltr retroelement reverse transcriptase
5	MELO3C023093	Self-incompatibility family protein
5	MELO3C023094	NADH-cytochrome b5 reductase 2
5	MELO3C003927	Regulatory particle non-ATPase 13
5	MELO3C003928	Pentatricopeptide repeat-containing protein, putative
5	MELO3C003929	WD40 repeat-like protein
5	MELO3C003937	ATP-dependent RNA helicase
5	MELO3C003938	Auxin response factor
6	MELO3C006118	Actin depolymerizing factor 8
6	MELO3C006578	AWPM-19-like membrane family protein
6	MELO3C006907	Ribulose bisphosphate carboxylase large chain
6	MELO3C006908	Integrase-type DNA-binding superfamily protein
6	MELO3C006909	O-glucosyltransferase rumi like
6	MELO3C006910	Actin-depolymerizing factor 7
6	MELO3C006986	Glycerol-3-phosphate dehydrogenase [NAD(P)+]
6	MELO3C020338	pH-response regulator protein palH/RIM21
6	MELO3C014851	RNA-binding protein, possibly exosome complex Ribosomal RNA processing protein
6	MELO3C014852	Sucrose synthase
7	MELO3C019000	Retrotransposon-like gene
7	MELO3C019008	1-aminocyclopropane 1-carboxylate synthase 1
8	MELO3C025272	Transducin/WD40 repeat-like superfamily protein
8	MELO3C025246	cyclic nucleotide-gated channel 18
9	MELO3C005261	Protein kinase superfamily protein
9	MELO3C005262	PLATZ transcription factor family protein, putative
9	MELO3C005263	Protein kinase superfamily protein
9	MELO3C005264	Putative clathrin assembly protein
9	MELO3C005265	THO complex subunit 2
10	MELO3C020128	Putative WRKY transcription factor 33
10	MELO3C020127	D-arabinono-1,4-lactone oxidase family protein
10	MELO3C026425	Clathrin assembly family protein
11	MELO3C025910	vacuolar sorting receptor 4
11	MELO3C025909	Receptor-like kinase
11	MELO3C025908	Flowering-promoting factor-like protein
11	MELO3C025907	Expansin-A4-like protein

## Sheet: Tab. S7
Tab. S7 Putative regions of domestication with FST values (top 5%)
Chromosome	Start	End	Mean FST	Comparison
1	4685001	4995001	0.685	WT versus LDR_A
1	5175001	5260001	0.547	WT versus LDR_A
1	5825001	5840001	0.49	WT versus LDR_A
1	9485001	9550001	0.525	WT versus LDR_A
1	13310001	13345001	0.556	WT versus LDR_A
1	14195001	14225001	0.529	WT versus LDR_A
1	14295001	14335001	0.49	WT versus LDR_A
1	14620001	14720001	0.538	WT versus LDR_A
1	14780001	14785001	0.505	WT versus LDR_A
1	18085001	18095001	0.506	WT versus LDR_A
1	18155001	18180001	0.583	WT versus LDR_A
1	20655001	20685001	0.53	WT versus LDR_A
1	24465001	24470001	0.499	WT versus LDR_A
1	27170001	27200001	0.537	WT versus LDR_A
1	27660001	27705001	0.548	WT versus LDR_A
1	31655001	31660001	0.494	WT versus LDR_A
2	1180001	1205001	0.51	WT versus LDR_A
2	1745001	1770001	0.547	WT versus LDR_A
2	1830001	1915001	0.563	WT versus LDR_A
2	4845001	4855001	0.482	WT versus LDR_A
2	5020001	5060001	0.497	WT versus LDR_A
2	6590001	6635001	0.514	WT versus LDR_A
2	6715001	6730001	0.541	WT versus LDR_A
2	7000001	7055001	0.543	WT versus LDR_A
2	7135001	7170001	0.551	WT versus LDR_A
2	7435001	7465001	0.527	WT versus LDR_A
2	7580001	7590001	0.492	WT versus LDR_A
2	7805001	7815001	0.504	WT versus LDR_A
2	8315001	8370001	0.513	WT versus LDR_A
2	10425001	10430001	0.49	WT versus LDR_A
2	10710001	10715001	0.488	WT versus LDR_A
2	10775001	11015001	0.673	WT versus LDR_A
2	11195001	11360001	0.553	WT versus LDR_A
2	11415001	11510001	0.551	WT versus LDR_A
2	11585001	11655001	0.59	WT versus LDR_A
2	12655001	12660001	0.491	WT versus LDR_A
2	12765001	12825001	0.488	WT versus LDR_A
2	13180001	13290001	0.571	WT versus LDR_A
2	13495001	13530001	0.502	WT versus LDR_A
2	21435001	21495001	0.602	WT versus LDR_A
2	22770001	22815001	0.489	WT versus LDR_A
2	23485001	23505001	0.566	WT versus LDR_A
2	25710001	25830001	0.653	WT versus LDR_A
3	440001	480001	0.529	WT versus LDR_A
3	945001	995001	0.634	WT versus LDR_A
3	1455001	1475001	0.52	WT versus LDR_A
3	3820001	3825001	0.484	WT versus LDR_A
3	4590001	4630001	0.511	WT versus LDR_A
3	7845001	7850001	0.482	WT versus LDR_A
3	8385001	8390001	0.483	WT versus LDR_A
3	10360001	10450001	0.632	WT versus LDR_A
3	10520001	10595001	0.559	WT versus LDR_A
3	11570001	11650001	0.534	WT versus LDR_A
3	19995001	20030001	0.517	WT versus LDR_A
3	23325001	23385001	0.622	WT versus LDR_A
3	25200001	25205001	0.482	WT versus LDR_A
4	5490001	5510001	0.493	WT versus LDR_A
4	5865001	5880001	0.487	WT versus LDR_A
4	7010001	7075001	0.527	WT versus LDR_A
4	7530001	7535001	0.482	WT versus LDR_A
4	7915001	7970001	0.537	WT versus LDR_A
4	8025001	8105001	0.492	WT versus LDR_A
4	9000001	9060001	0.548	WT versus LDR_A
4	12200001	12265001	0.591	WT versus LDR_A
4	12340001	12515001	0.724	WT versus LDR_A
4	12645001	12685001	0.536	WT versus LDR_A
4	13600001	13645001	0.52	WT versus LDR_A
4	14070001	14075001	0.495873	WT versus LDR_A
4	14655001	14785001	0.649	WT versus LDR_A
4	16275001	16300001	0.54	WT versus LDR_A
4	21050001	21065001	0.5	WT versus LDR_A
4	22080001	22095001	0.494	WT versus LDR_A
4	23770001	23785001	0.535	WT versus LDR_A
4	25415001	25445001	0.513	WT versus LDR_A
4	26010001	26030001	0.518	WT versus LDR_A
4	26845001	26865001	0.494	WT versus LDR_A
4	32975001	33075001	0.568	WT versus LDR_A
5	420001	440001	0.521	WT versus LDR_A
5	1925001	1940001	0.545	WT versus LDR_A
5	5595001	5640001	0.539	WT versus LDR_A
5	6050001	6130001	0.582	WT versus LDR_A
5	7025001	7205001	0.545	WT versus LDR_A
5	7425001	7430001	0.552	WT versus LDR_A
5	7640001	7705001	0.517	WT versus LDR_A
5	7785001	7805001	0.527	WT versus LDR_A
5	8055001	8070001	0.547	WT versus LDR_A
5	8145001	8165001	0.518	WT versus LDR_A
5	8440001	8640001	0.644	WT versus LDR_A
5	8880001	8970001	0.512	WT versus LDR_A
5	9065001	9115001	0.559	WT versus LDR_A
5	9415001	9445001	0.498	WT versus LDR_A
5	9500001	9675001	0.561	WT versus LDR_A
5	9765001	9950001	0.552	WT versus LDR_A
5	10155001	10160001	0.508	WT versus LDR_A
5	10305001	10360001	0.579	WT versus LDR_A
5	10475001	10505001	0.494	WT versus LDR_A
5	10630001	10815001	0.576	WT versus LDR_A
5	11225001	11255001	0.522	WT versus LDR_A
5	11495001	11540001	0.563	WT versus LDR_A
5	11905001	11965001	0.549	WT versus LDR_A
5	12450001	12480001	0.505	WT versus LDR_A
5	12560001	12670001	0.68	WT versus LDR_A
5	18355001	18360001	0.485	WT versus LDR_A
5	19520001	19560001	0.505	WT versus LDR_A
5	21860001	21890001	0.535	WT versus LDR_A
5	22575001	22600001	0.499	WT versus LDR_A
6	3260001	3315001	0.511	WT versus LDR_A
6	9360001	9500001	0.617	WT versus LDR_A
6	10485001	10515001	0.523	WT versus LDR_A
6	10585001	10590001	0.511	WT versus LDR_A
6	10590001	10645001	0.602	WT versus LDR_A
6	10730001	10735001	0.489	WT versus LDR_A
6	10875001	11475001	0.622	WT versus LDR_A
6	11635001	11895001	0.714	WT versus LDR_A
6	11955001	11960001	0.486	WT versus LDR_A
6	12095001	12445001	0.597	WT versus LDR_A
6	12530001	12805001	0.651	WT versus LDR_A
6	13065001	13250001	0.527	WT versus LDR_A
6	14135001	14180001	0.502	WT versus LDR_A
6	14840001	14860001	0.497	WT versus LDR_A
6	18575001	18665001	0.527	WT versus LDR_A
6	21675001	21750001	0.557	WT versus LDR_A
6	22585001	22615001	0.487	WT versus LDR_A
6	22960001	23015001	0.559	WT versus LDR_A
6	23430001	23455001	0.529	WT versus LDR_A
6	24825001	24860001	0.552	WT versus LDR_A
6	24920001	25020001	0.554	WT versus LDR_A
6	25195001	25345001	0.641	WT versus LDR_A
6	25810001	25830001	0.486	WT versus LDR_A
6	31170001	31215001	0.583	WT versus LDR_A
6	34880001	34925001	0.546	WT versus LDR_A
7	1255001	1265001	0.503	WT versus LDR_A
7	1490001	1575001	0.589	WT versus LDR_A
7	1710001	1750001	0.493	WT versus LDR_A
7	4100001	4140001	0.517	WT versus LDR_A
7	4840001	4870001	0.516	WT versus LDR_A
7	5900001	5925001	0.499	WT versus LDR_A
7	6370001	6390001	0.573	WT versus LDR_A
7	6505001	6540001	0.513	WT versus LDR_A
7	13290001	13310001	0.489	WT versus LDR_A
7	14340001	14530001	0.569	WT versus LDR_A
7	15890001	16015001	0.571	WT versus LDR_A
7	19990001	20045001	0.514	WT versus LDR_A
8	690001	710001	0.547	WT versus LDR_A
8	2265001	2275001	0.491	WT versus LDR_A
8	5420001	5430001	0.545	WT versus LDR_A
8	7485001	7530001	0.596	WT versus LDR_A
8	8385001	8440001	0.693	WT versus LDR_A
8	12115001	12600001	0.595	WT versus LDR_A
8	12665001	12965001	0.604	WT versus LDR_A
8	13020001	13285001	0.575	WT versus LDR_A
8	13365001	13410001	0.545	WT versus LDR_A
8	13510001	14230001	0.586565	WT versus LDR_A
8	14465001	14475001	0.545	WT versus LDR_A
8	15765001	16490001	0.577	WT versus LDR_A
8	16665001	16820001	0.554	WT versus LDR_A
8	21870001	21940001	0.514	WT versus LDR_A
8	23240001	23340001	0.596	WT versus LDR_A
8	23460001	23505001	0.548	WT versus LDR_A
8	23750001	23810001	0.618	WT versus LDR_A
8	24100001	24215001	0.572	WT versus LDR_A
8	24345001	24425001	0.589	WT versus LDR_A
8	24720001	24740001	0.525	WT versus LDR_A
8	24860001	24875001	0.64	WT versus LDR_A
8	24940001	24945001	0.484	WT versus LDR_A
8	25075001	25140001	0.583	WT versus LDR_A
8	25620001	25625001	0.482	WT versus LDR_A
8	26840001	26865001	0.486	WT versus LDR_A
8	29990001	30010001	0.503	WT versus LDR_A
8	31260001	31265001	0.491	WT versus LDR_A
8	32085001	32095001	0.703	WT versus LDR_A
9	4130001	4180001	0.567	WT versus LDR_A
9	4820001	4870001	0.491	WT versus LDR_A
9	5640001	5650001	0.491	WT versus LDR_A
9	6865001	7015001	0.569	WT versus LDR_A
9	7745001	7750001	0.493	WT versus LDR_A
9	8085001	8095001	0.498	WT versus LDR_A
9	8635001	8715001	0.548	WT versus LDR_A
9	9180001	9290001	0.554	WT versus LDR_A
9	9955001	10340001	0.584	WT versus LDR_A
9	10395001	10685001	0.552	WT versus LDR_A
9	10870001	10875001	0.483	WT versus LDR_A
9	11215001	11220001	0.487	WT versus LDR_A
9	11430001	11485001	0.506	WT versus LDR_A
9	11590001	11675001	0.53	WT versus LDR_A
9	11740001	11785001	0.502	WT versus LDR_A
9	11995001	12015001	0.525	WT versus LDR_A
9	12215001	12265001	0.507	WT versus LDR_A
9	12605001	12635001	0.494	WT versus LDR_A
9	12800001	12890001	0.548	WT versus LDR_A
9	13525001	13565001	0.548	WT versus LDR_A
9	13810001	13845001	0.535	WT versus LDR_A
9	14795001	14835001	0.579	WT versus LDR_A
9	16070001	16110001	0.533	WT versus LDR_A
9	17155001	17195001	0.536	WT versus LDR_A
9	17825001	17845001	0.509	WT versus LDR_A
9	20555001	20600001	0.56	WT versus LDR_A
9	21800001	21860001	0.726	WT versus LDR_A
10	4870001	4875001	0.508	WT versus LDR_A
10	4975001	5035001	0.542	WT versus LDR_A
10	5885001	5925001	0.495	WT versus LDR_A
10	7670001	7695001	0.53	WT versus LDR_A
10	13295001	13335001	0.551	WT versus LDR_A
10	15530001	15630001	0.525	WT versus LDR_A
10	17085001	17105001	0.499	WT versus LDR_A
10	17585001	17635001	0.584	WT versus LDR_A
10	17985001	18170001	0.628	WT versus LDR_A
10	19425001	19475001	0.508	WT versus LDR_A
10	21310001	21330001	0.507	WT versus LDR_A
10	22210001	22260001	0.528	WT versus LDR_A
10	22425001	22435001	0.495	WT versus LDR_A
10	22550001	22555001	0.482	WT versus LDR_A
10	22810001	22975001	0.579	WT versus LDR_A
11	7130001	7155001	0.627	WT versus LDR_A
11	7320001	7370001	0.519	WT versus LDR_A
11	7635001	7650001	0.49	WT versus LDR_A
11	7760001	8520001	0.714	WT versus LDR_A
11	8765001	9000001	0.595	WT versus LDR_A
11	13155001	13355001	0.55	WT versus LDR_A
11	14255001	14300001	0.493	WT versus LDR_A
11	18705001	18770001	0.516	WT versus LDR_A
11	21660001	21705001	0.513	WT versus LDR_A
11	21875001	21925001	0.547	WT versus LDR_A
11	23115001	23135001	0.543	WT versus LDR_A
11	23220001	24115001	0.601	WT versus LDR_A
11	24430001	24465001	0.536	WT versus LDR_A
11	26010001	26125001	0.561	WT versus LDR_A
11	26275001	26350001	0.585	WT versus LDR_A
11	27670001	27700001	0.535	WT versus LDR_A
11	27970001	28035001	0.656	WT versus LDR_A
12	5675001	5815001	0.702	WT versus LDR_A
12	5885001	5965001	0.637	WT versus LDR_A
12	9325001	9345001	0.628	WT versus LDR_A
12	17200001	17490001	0.67	WT versus LDR_A
1	2540001	2565001	0.423	WT versus LDR_M
1	3130001	3170001	0.417	WT versus LDR_M
1	3245001	3255001	0.425	WT versus LDR_M
1	4770001	4775001	0.422	WT versus LDR_M
1	5410001	5450001	0.484	WT versus LDR_M
1	5715001	5825001	0.451	WT versus LDR_M
1	5880001	5905001	0.429	WT versus LDR_M
1	16135001	16220001	0.512	WT versus LDR_M
1	17980001	18000001	0.424	WT versus LDR_M
1	18160001	18165001	0.445	WT versus LDR_M
1	19225001	19275001	0.456	WT versus LDR_M
1	19390001	19570001	0.444	WT versus LDR_M
1	20045001	20050001	0.419	WT versus LDR_M
1	20110001	20430001	0.475	WT versus LDR_M
1	20735001	20740001	0.42	WT versus LDR_M
1	22020001	22280001	0.45	WT versus LDR_M
1	22350001	22475001	0.422	WT versus LDR_M
1	22765001	22810001	0.423	WT versus LDR_M
1	22950001	23060001	0.488	WT versus LDR_M
1	23135001	23360001	0.435	WT versus LDR_M
1	23430001	23910001	0.443	WT versus LDR_M
1	24070001	24085001	0.417	WT versus LDR_M
1	24725001	24795001	0.466	WT versus LDR_M
1	24890001	25210001	0.435	WT versus LDR_M
1	25345001	25390001	0.457	WT versus LDR_M
1	25450001	25525001	0.489	WT versus LDR_M
1	25905001	25915001	0.419	WT versus LDR_M
1	25985001	25990001	0.414	WT versus LDR_M
1	26065001	26080001	0.415	WT versus LDR_M
1	26195001	26225001	0.438	WT versus LDR_M
1	26685001	26715001	0.421	WT versus LDR_M
1	27570001	27575001	0.416	WT versus LDR_M
1	30405001	30430001	0.424	WT versus LDR_M
1	30515001	30570001	0.504	WT versus LDR_M
1	32560001	32610001	0.453	WT versus LDR_M
1	34770001	34810001	0.477	WT versus LDR_M
2	235001	350001	0.457	WT versus LDR_M
2	5320001	5355001	0.432	WT versus LDR_M
2	10910001	11005001	0.611	WT versus LDR_M
2	11450001	11470001	0.418	WT versus LDR_M
2	11630001	11635001	0.418	WT versus LDR_M
2	12000001	12025001	0.429	WT versus LDR_M
2	12250001	12385001	0.435	WT versus LDR_M
2	15635001	15700001	0.453	WT versus LDR_M
2	15865001	15890001	0.457	WT versus LDR_M
2	16100001	16155001	0.444	WT versus LDR_M
2	18440001	18470001	0.445	WT versus LDR_M
2	18580001	18630001	0.442	WT versus LDR_M
2	18695001	18910001	0.486	WT versus LDR_M
2	22120001	22150001	0.443	WT versus LDR_M
2	22370001	22400001	0.452	WT versus LDR_M
2	22420001	22450001	0.43	WT versus LDR_M
2	23755001	23765001	0.433	WT versus LDR_M
2	25755001	25765001	0.432	WT versus LDR_M
3	670001	695001	0.447	WT versus LDR_M
3	960001	965001	0.417	WT versus LDR_M
3	1085001	1095001	0.423	WT versus LDR_M
3	1205001	1255001	0.497	WT versus LDR_M
3	6590001	6640001	0.434	WT versus LDR_M
3	6845001	6850001	0.417	WT versus LDR_M
3	6930001	6945001	0.425	WT versus LDR_M
3	7015001	7115001	0.436	WT versus LDR_M
3	7805001	7840001	0.444	WT versus LDR_M
3	8110001	8165001	0.473	WT versus LDR_M
3	8230001	8265001	0.488	WT versus LDR_M
3	9110001	9145001	0.43	WT versus LDR_M
3	9810001	9885001	0.45	WT versus LDR_M
3	10295001	10445001	0.443	WT versus LDR_M
3	11600001	11605001	0.416	WT versus LDR_M
3	12440001	12455001	0.417	WT versus LDR_M
3	12910001	13145001	0.435	WT versus LDR_M
3	15620001	15725001	0.474	WT versus LDR_M
3	15795001	16190001	0.582	WT versus LDR_M
3	17850001	18135001	0.52	WT versus LDR_M
3	18190001	18510001	0.504	WT versus LDR_M
3	18580001	18625001	0.423	WT versus LDR_M
3	18880001	19000001	0.597	WT versus LDR_M
3	19750001	19770001	0.432	WT versus LDR_M
3	23190001	23200001	0.447	WT versus LDR_M
3	25460001	25495001	0.448	WT versus LDR_M
3	25745001	25750001	0.416	WT versus LDR_M
3	26280001	26320001	0.459	WT versus LDR_M
3	26490001	26535001	0.422	WT versus LDR_M
3	28010001	28020001	0.42	WT versus LDR_M
3	28145001	28195001	0.444	WT versus LDR_M
3	28560001	28615001	0.505	WT versus LDR_M
4	695001	750001	0.5	WT versus LDR_M
4	960001	1025001	0.505	WT versus LDR_M
4	1175001	1220001	0.466	WT versus LDR_M
4	3060001	3160001	0.489	WT versus LDR_M
4	8170001	8325001	0.439	WT versus LDR_M
4	8990001	9095001	0.483	WT versus LDR_M
4	9230001	9285001	0.426	WT versus LDR_M
4	10535001	10555001	0.426	WT versus LDR_M
4	10720001	10885001	0.444	WT versus LDR_M
4	11115001	11200001	0.45	WT versus LDR_M
4	12380001	12515001	0.485	WT versus LDR_M
4	12835001	12980001	0.503	WT versus LDR_M
4	13160001	13270001	0.435	WT versus LDR_M
4	13540001	13565001	0.444	WT versus LDR_M
4	13680001	13685001	0.425	WT versus LDR_M
4	13740001	13775001	0.418	WT versus LDR_M
4	17215001	17305001	0.436	WT versus LDR_M
4	27410001	27435001	0.461	WT versus LDR_M
4	27860001	27895001	0.44	WT versus LDR_M
4	28065001	28115001	0.423	WT versus LDR_M
4	29305001	29335001	0.444	WT versus LDR_M
4	30210001	30290001	0.541	WT versus LDR_M
4	30390001	30395001	0.423	WT versus LDR_M
4	30850001	30865001	0.422	WT versus LDR_M
4	32010001	32035001	0.424	WT versus LDR_M
5	1385001	1395001	0.424	WT versus LDR_M
5	1550001	1610001	0.477	WT versus LDR_M
5	2900001	2905001	0.415	WT versus LDR_M
5	8540001	8575001	0.502	WT versus LDR_M
5	10700001	10705001	0..415	WT versus LDR_M
5	10760001	10765001	0.416	WT versus LDR_M
5	11225001	11230001	0.439	WT versus LDR_M
5	11515001	11520001	0.414	WT versus LDR_M
5	12645001	12660001	0.46	WT versus LDR_M
5	13285001	13380001	0.479	WT versus LDR_M
5	13475001	13495001	0.421	WT versus LDR_M
5	16190001	16310001	0.419	WT versus LDR_M
5	17300001	17310001	0.43	WT versus LDR_M
5	17515001	17530001	0.415	WT versus LDR_M
5	19365001	19375001	0.419	WT versus LDR_M
5	20205001	20225001	0.426	WT versus LDR_M
5	20375001	20420001	0.448	WT versus LDR_M
5	21125001	21220001	0.578	WT versus LDR_M
5	21290001	21295001	0.491	WT versus LDR_M
5	22635001	22665001	0.462	WT versus LDR_M
5	23105001	23120001	0.464	WT versus LDR_M
5	23330001	23345001	0.426	WT versus LDR_M
5	23560001	23585001	0.419	WT versus LDR_M
6	415001	535001	0.457	WT versus LDR_M
6	5170001	5255001	0.511	WT versus LDR_M
6	7490001	7540001	0.453	WT versus LDR_M
6	9395001	9470001	0.445	WT versus LDR_M
6	11805001	11850001	0.426	WT versus LDR_M
6	15275001	15335001	0.542	WT versus LDR_M
6	15440001	15600001	0.492	WT versus LDR_M
6	15670001	15720001	0.43	WT versus LDR_M
6	15830001	15965001	0.472	WT versus LDR_M
6	16070001	16110001	0.425	WT versus LDR_M
6	16180001	16310001	0.6	WT versus LDR_M
6	16380001	16695001	0.525	WT versus LDR_M
6	16890001	16970001	0.451	WT versus LDR_M
6	17130001	17145001	0.437	WT versus LDR_M
6	22390001	22560001	0.481	WT versus LDR_M
6	24315001	24365001	0.446	WT versus LDR_M
6	25210001	25260001	0.508	WT versus LDR_M
6	28875001	28885001	0.414	WT versus LDR_M
6	28950001	29045001	0.457	WT versus LDR_M
6	30375001	30385001	0.431	WT versus LDR_M
6	31105001	31110001	0.414	WT versus LDR_M
7	1	155001	0.56	WT versus LDR_M
7	1610001	1625001	0.444	WT versus LDR_M
7	5045001	5050001	0.422	WT versus LDR_M
7	7520001	7560001	0.435	WT versus LDR_M
7	9795001	9880001	0.439	WT versus LDR_M
7	10485001	10620001	0.465	WT versus LDR_M
7	10745001	10800001	0.464	WT versus LDR_M
7	10875001	10895001	0.428	WT versus LDR_M
7	14375001	14430001	0.437	WT versus LDR_M
7	14985001	15015001	0.443	WT versus LDR_M
7	15120001	15220001	0.429	WT versus LDR_M
7	15280001	15620001	0.445	WT versus LDR_M
7	15900001	16005001	0.455	WT versus LDR_M
7	16210001	16240001	0.45	WT versus LDR_M
7	18950001	18970001	0.479	WT versus LDR_M
7	20245001	20335001	0.477	WT versus LDR_M
7	21405001	21445001	0.465	WT versus LDR_M
7	21700001	21745001	0.462	WT versus LDR_M
7	21955001	22000001	0.497	WT versus LDR_M
7	22115001	22155001	0.485	WT versus LDR_M
7	23195001	23280001	0.487	WT versus LDR_M
7	24305001	24335001	0.461	WT versus LDR_M
8	1	115001	0.599	WT versus LDR_M
8	1470001	1505001	0.514	WT versus LDR_M
8	3630001	3645001	0.422	WT versus LDR_M
8	3900001	3965001	0.625	WT versus LDR_M
8	4065001	4110001	0.474	WT versus LDR_M
8	4870001	4880001	0.416	WT versus LDR_M
8	5070001	5100001	0.448	WT versus LDR_M
8	5930001	5935001	0.418	WT versus LDR_M
8	6240001	6270001	0.434	WT versus LDR_M
8	6610001	6670001	0.486	WT versus LDR_M
8	6735001	6790001	0.47	WT versus LDR_M
8	7005001	7065001	0.437	WT versus LDR_M
8	9030001	9070001	0.455	WT versus LDR_M
8	9775001	9855001	0.432	WT versus LDR_M
8	9915001	10025001	0.507	WT versus LDR_M
8	10155001	10160001	0.421	WT versus LDR_M
8	10570001	10750001	0.465	WT versus LDR_M
8	10810001	10830001	0.437	WT versus LDR_M
8	21335001	21375001	0.434	WT versus LDR_M
8	21575001	21740001	0.461	WT versus LDR_M
8	21800001	21855001	0.429	WT versus LDR_M
8	23245001	23285001	0.443	WT versus LDR_M
8	24860001	24875001	0.463	WT versus LDR_M
8	26895001	26965001	0.525	WT versus LDR_M
8	27190001	27255001	0.471	WT versus LDR_M
8	30540001	30585001	0.431	WT versus LDR_M
9	55001	90001	0.438	WT versus LDR_M
9	160001	250001	0.432	WT versus LDR_M
9	1120001	1130001	0.443	WT versus LDR_M
9	1500001	1535001	0.462	WT versus LDR_M
9	7000001	7010001	0.431	WT versus LDR_M
9	9965001	9990001	0.422	WT versus LDR_M
9	16560001	16575001	0.42	WT versus LDR_M
9	20230001	20255001	0.435	WT versus LDR_M
9	20455001	20520001	0.491	WT versus LDR_M
9	21795001	21860001	0.667	WT versus LDR_M
9	22165001	22215001	0.446	WT versus LDR_M
10	2710001	2715001	0.416	WT versus LDR_M
10	9860001	9870001	0.416	WT versus LDR_M
10	12060001	12090001	0.594	WT versus LDR_M
10	12190001	12250001	0.47	WT versus LDR_M
11	255001	270001	0.434	WT versus LDR_M
11	2220001	2265001	0.453	WT versus LDR_M
11	3085001	3110001	0.44	WT versus LDR_M
11	3825001	3850001	0.428	WT versus LDR_M
11	5875001	5880001	0.486	WT versus LDR_M
11	6915001	6935001	0.471	WT versus LDR_M
11	7130001	7155001	0.463	WT versus LDR_M
11	7800001	8195001	0.499	WT versus LDR_M
11	8400001	8420001	0.432	WT versus LDR_M
11	8990001	9125001	0.462	WT versus LDR_M
11	9870001	9940001	0.417	WT versus LDR_M
11	11050001	11055001	0.415	WT versus LDR_M
11	11175001	11285001	0.432	WT versus LDR_M
11	11395001	11485001	0.429	WT versus LDR_M
11	11580001	11595001	0.421	WT versus LDR_M
11	11675001	11685001	0.427	WT versus LDR_M
11	11750001	11770001	0.446	WT versus LDR_M
11	11920001	11950001	0.421	WT versus LDR_M
11	12050001	12095001	0.429	WT versus LDR_M
11	12370001	12430001	0.475	WT versus LDR_M
11	12600001	12785001	0.469	WT versus LDR_M
11	13070001	13125001	0.436	WT versus LDR_M
11	13315001	13345001	0.431	WT versus LDR_M
11	13410001	13455001	0.491	WT versus LDR_M
11	14275001	14300001	0.429	WT versus LDR_M
11	14510001	14535001	0.42	WT versus LDR_M
11	15860001	15875001	0.421	WT versus LDR_M
11	15935001	16110001	0.435	WT versus LDR_M
11	16165001	16540001	0.463	WT versus LDR_M
11	16980001	17005001	0.421	WT versus LDR_M
11	18280001	18350001	0.499	WT versus LDR_M
11	18450001	18605001	0.46	WT versus LDR_M
11	18700001	18785001	0.426	WT versus LDR_M
11	18930001	19485001	0.505	WT versus LDR_M
11	19655001	19685001	0.486	WT versus LDR_M
11	19740001	19795001	0.43	WT versus LDR_M
11	19890001	19970001	0.495	WT versus LDR_M
11	20055001	20320001	0.448	WT versus LDR_M
11	20875001	20895001	0.506	WT versus LDR_M
11	21160001	21195001	0.437	WT versus LDR_M
11	21360001	21490001	0.476	WT versus LDR_M
11	21725001	21775001	0.448	WT versus LDR_M
11	21845001	21925001	0.444	WT versus LDR_M
11	22060001	22330001	0.476	WT versus LDR_M
11	22390001	22655001	0.499	WT versus LDR_M
11	22765001	22795001	0.441	WT versus LDR_M
11	22900001	23060001	0.472	WT versus LDR_M
11	23920001	23960001	0.452	WT versus LDR_M
11	24955001	25265001	0.446	WT versus LDR_M
11	25345001	25410001	0.495	WT versus LDR_M
11	25560001	25570001	0.422	WT versus LDR_M
11	26685001	26750001	0.445	WT versus LDR_M
11	29445001	29480001	0.428	WT versus LDR_M
11	31170001	31205001	0.434	WT versus LDR_M
12	945001	960001	0.45	WT versus LDR_M
12	1505001	1510001	0.419	WT versus LDR_M
12	4580001	4620001	0.444	WT versus LDR_M
12	4680001	4750001	0.521	WT versus LDR_M
12	5675001	5820001	0.579	WT versus LDR_M
12	5875001	5970001	0.516	WT versus LDR_M
12	7545001	7560001	0.463	WT versus LDR_M
12	7995001	8000001	0.434	WT versus LDR_M
12	8060001	8085001	0.435	WT versus LDR_M
12	10185001	10205001	0.425	WT versus LDR_M
12	10275001	10340001	0.49	WT versus LDR_M
12	16170001	16190001	0.429	WT versus LDR_M
12	16550001	16565001	0.43	WT versus LDR_M
12	17285001	17475001	0.525	WT versus LDR_M
12	19205001	19235001	0.432	WT versus LDR_M
12	19410001	19525001	0.449	WT versus LDR_M
12	19595001	19655001	0.476	WT versus LDR_M
12	19725001	20050001	0.443	WT versus LDR_M
12	21180001	21190001	0.414	WT versus LDR_M
12	24450001	24490001	0.453	WT versus LDR_M

## Sheet: Tab. S8
Tab. S8 Putative regions of improvement with FST values (top 5%)
Chromosoome	Start	End	Mean FST	Comparison
1	2100001	2190000	0.25	LDR_A versus IMP_A
1	2365001	2600000	0.258	LDR_A versus IMP_A
1	12145001	12200000	0.235	LDR_A versus IMP_A
1	22350001	22430000	0.238	LDR_A versus IMP_A
1	25475001	25580000	0.234	LDR_A versus IMP_A
1	26020001	26340000	0.247	LDR_A versus IMP_A
1	26590001	26740000	0.242	LDR_A versus IMP_A
1	27230001	27410000	0.245	LDR_A versus IMP_A
1	28375001	28425000	0.232957	LDR_A versus IMP_A
1	29500001	29550000	0.239362	LDR_A versus IMP_A
2	2555001	2640000	0.25	LDR_A versus IMP_A
2	8740001	8790000	0.235534	LDR_A versus IMP_A
2	16170001	16220000	0.234421	LDR_A versus IMP_A
2	16600001	16700000	0.305	LDR_A versus IMP_A
2	16790001	16990000	0.255	LDR_A versus IMP_A
2	17125001	17360000	0.288	LDR_A versus IMP_A
2	17455001	17720000	0.284	LDR_A versus IMP_A
2	17775001	18970000	0.267	LDR_A versus IMP_A
2	20385001	20865000	0.255	LDR_A versus IMP_A
2	20980001	21380000	0.263	LDR_A versus IMP_A
2	22095001	22405000	0.249	LDR_A versus IMP_A
2	22665001	22935000	0.27	LDR_A versus IMP_A
2	23345001	23395000	0.232853	LDR_A versus IMP_A
2	23980001	24055000	0.235	LDR_A versus IMP_A
2	24235001	24550000	0.257	LDR_A versus IMP_A
2	24680001	24755000	0.236	LDR_A versus IMP_A
3	5750001	5845000	0.26	LDR_A versus IMP_A
3	6485001	6625000	0.264	LDR_A versus IMP_A
3	7110001	7160000	0.238751	LDR_A versus IMP_A
3	7490001	7590000	0.236	LDR_A versus IMP_A
3	7785001	7970000	0.243	LDR_A versus IMP_A
3	8235001	8295000	0.247	LDR_A versus IMP_A
3	8415001	8500000	0.242	LDR_A versus IMP_A
3	8745001	8890000	0.243	LDR_A versus IMP_A
3	9125001	9315000	0.24	LDR_A versus IMP_A
3	9570001	9655000	0.233	LDR_A versus IMP_A
3	9805001	10370000	0.241	LDR_A versus IMP_A
3	13650001	13735000	0.248	LDR_A versus IMP_A
3	14870001	14945000	0.242	LDR_A versus IMP_A
3	15545001	16215000	0.263	LDR_A versus IMP_A
3	17140001	17305000	0.256	LDR_A versus IMP_A
3	17785001	17980000	0.256	LDR_A versus IMP_A
3	18855001	19025000	0.258	LDR_A versus IMP_A
3	22745001	22965000	0.261	LDR_A versus IMP_A
3	23050001	23250000	0.24	LDR_A versus IMP_A
3	23570001	23645000	0.235	LDR_A versus IMP_A
3	24040001	24375000	0.27	LDR_A versus IMP_A
3	24540001	24745000	0.28	LDR_A versus IMP_A
3	25450001	25810000	0.256	LDR_A versus IMP_A
3	26265001	26375000	0.262	LDR_A versus IMP_A
3	26755001	26890000	0.244	LDR_A versus IMP_A
3	26990001	27085000	0.253	LDR_A versus IMP_A
3	27295001	27420000	0.235	LDR_A versus IMP_A
3	27620001	27710000	0.246	LDR_A versus IMP_A
3	28015001	28245000	0.278	LDR_A versus IMP_A
3	28465001	28545000	0.244	LDR_A versus IMP_A
4	2995001	3200000	0.237	LDR_A versus IMP_A
5	15001	260000	0.244	LDR_A versus IMP_A
5	680001	730000	0.235083	LDR_A versus IMP_A
5	1790001	1875000	0.24	LDR_A versus IMP_A
5	2150001	2235000	0.246	LDR_A versus IMP_A
5	3510001	3570000	0.239	LDR_A versus IMP_A
6	980001	1090000	0.253	LDR_A versus IMP_A
6	2050001	2120000	0.235	LDR_A versus IMP_A
6	7975001	8060000	0.264	LDR_A versus IMP_A
6	8345001	8425000	0.25	LDR_A versus IMP_A
6	8710001	8765000	0.235	LDR_A versus IMP_A
6	15300001	16490000	0.252	LDR_A versus IMP_A
6	22430001	22585000	0.242	LDR_A versus IMP_A
6	31355001	31405000	0.233545	LDR_A versus IMP_A
6	31625001	31710000	0.233	LDR_A versus IMP_A
6	32135001	32225000	0.247	LDR_A versus IMP_A
6	32825001	32875000	0.23837	LDR_A versus IMP_A
6	33765001	33835000	0.243	LDR_A versus IMP_A
7	10595001	10935000	0.24	LDR_A versus IMP_A
7	12145001	12200000	0.239	LDR_A versus IMP_A
7	14530001	15055000	0.252	LDR_A versus IMP_A
7	15110001	16360000	0.256	LDR_A versus IMP_A
7	17255001	17505000	0.24	LDR_A versus IMP_A
7	19830001	19980000	0.25	LDR_A versus IMP_A
7	25435001	25485000	0.243148	LDR_A versus IMP_A
7	25975001	26085000	0.257	LDR_A versus IMP_A
8	740001	795000	0.233	LDR_A versus IMP_A
8	1465001	1550000	0.252	LDR_A versus IMP_A
8	3910001	3995000	0.246	LDR_A versus IMP_A
8	8180001	8270000	0.246	LDR_A versus IMP_A
8	22455001	22630000	0.248	LDR_A versus IMP_A
8	26555001	26645000	0.254	LDR_A versus IMP_A
8	26915001	26995000	0.248	LDR_A versus IMP_A
8	29070001	29140000	0.238	LDR_A versus IMP_A
9	75001	125000	0.232562	LDR_A versus IMP_A
9	185001	265000	0.235	LDR_A versus IMP_A
9	1120001	1210000	0.243	LDR_A versus IMP_A
9	16355001	16430000	0.243	LDR_A versus IMP_A
9	17995001	18130000	0.274	LDR_A versus IMP_A
9	18300001	18360000	0.264	LDR_A versus IMP_A
9	18760001	18850000	0.261	LDR_A versus IMP_A
9	18985001	19145000	0.261	LDR_A versus IMP_A
9	19440001	19555000	0.247	LDR_A versus IMP_A
9	20480001	20550000	0.235	LDR_A versus IMP_A
9	20915001	20975000	0.259	LDR_A versus IMP_A
9	24105001	24155000	0.23319	LDR_A versus IMP_A
10	2540001	2605000	0.235	LDR_A versus IMP_A
10	3290001	3340000	0.233871	LDR_A versus IMP_A
10	9085001	9190000	0.26	LDR_A versus IMP_A
10	9285001	10095000	0.259	LDR_A versus IMP_A
10	11520001	11765000	0.25	LDR_A versus IMP_A
10	13390001	13540000	0.261	LDR_A versus IMP_A
10	13630001	13865000	0.256	LDR_A versus IMP_A
10	14175001	14265000	0.278	LDR_A versus IMP_A
10	16255001	16400000	0.247	LDR_A versus IMP_A
10	16495001	16785000	0.252	LDR_A versus IMP_A
10	24525001	24595000	0.237	LDR_A versus IMP_A
11	2860001	2920000	0.237	LDR_A versus IMP_A
11	3065001	3140000	0.238	LDR_A versus IMP_A
11	3605001	3675000	0.247	LDR_A versus IMP_A
11	3840001	3895000	0.234	LDR_A versus IMP_A
11	3995001	4100000	0.243	LDR_A versus IMP_A
11	4320001	4380000	0.266	LDR_A versus IMP_A
11	5560001	5655000	0.249	LDR_A versus IMP_A
11	5725001	6180000	0.262	LDR_A versus IMP_A
11	6310001	6775000	0.277	LDR_A versus IMP_A
11	6915001	7160000	0.278	LDR_A versus IMP_A
11	9025001	9365000	0.257	LDR_A versus IMP_A
11	9695001	10035000	0.259	LDR_A versus IMP_A
11	11000001	11090000	0.254	LDR_A versus IMP_A
11	11770001	11835000	0.232255	LDR_A versus IMP_A
11	11915001	12960000	0.275	LDR_A versus IMP_A
11	13040001	13185000	0.268	LDR_A versus IMP_A
11	13420001	13880000	0.277	LDR_A versus IMP_A
11	13945001	14345000	0.263	LDR_A versus IMP_A
11	14450001	14875000	0.278	LDR_A versus IMP_A
11	14945001	15245000	0.256	LDR_A versus IMP_A
11	15310001	15535000	0.25	LDR_A versus IMP_A
11	15605001	17160000	0.266	LDR_A versus IMP_A
11	17225001	17380000	0.253	LDR_A versus IMP_A
11	17520001	17615000	0.238	LDR_A versus IMP_A
11	18365001	18450000	0.237	LDR_A versus IMP_A
11	18540001	18720000	0.255	LDR_A versus IMP_A
11	18815001	19505000	0.26	LDR_A versus IMP_A
11	19660001	19710000	0.234147	LDR_A versus IMP_A
11	19890001	20005000	0.25	LDR_A versus IMP_A
11	20280001	20370000	0.239	LDR_A versus IMP_A
11	22430001	22525000	0.235	LDR_A versus IMP_A
11	22850001	22945000	0.235	LDR_A versus IMP_A
11	24840001	24915000	0.24	LDR_A versus IMP_A
11	24970001	25080000	0.235	LDR_A versus IMP_A
11	25220001	25270000	0.231886	LDR_A versus IMP_A
11	25360001	25440000	0.234	LDR_A versus IMP_A
11	29770001	29865000	0.239	LDR_A versus IMP_A
11	30175001	30245000	0.248	LDR_A versus IMP_A
11	30345001	30400000	0.24	LDR_A versus IMP_A
11	30875001	30985000	0.247	LDR_A versus IMP_A
11	31085001	31485000	0.272	LDR_A versus IMP_A
12	24415001	24525000	0.237	LDR_A versus IMP_A
12	24930001	25000000	0.243	LDR_A versus IMP_A
12	25195001	25345000	0.245	LDR_A versus IMP_A
1	3200001	3300000	0.234	LDR_M versus IMP_M
1	3625001	3685000	0.204	LDR_M versus IMP_M
1	3750001	3870000	0.23	LDR_M versus IMP_M
1	4135001	4235000	0.233	LDR_M versus IMP_M
1	4770001	4930000	0.215	LDR_M versus IMP_M
1	5010001	5150000	0.214	LDR_M versus IMP_M
1	5700001	5795000	0.229	LDR_M versus IMP_M
1	5870001	6180000	0.236	LDR_M versus IMP_M
1	7030001	7320000	0.214	LDR_M versus IMP_M
1	7635001	7825000	0.213	LDR_M versus IMP_M
1	9785001	9920000	0.272	LDR_M versus IMP_M
1	11810001	12195000	0.293	LDR_M versus IMP_M
1	12370001	12510000	0.219	LDR_M versus IMP_M
1	12610001	12665000	0.205	LDR_M versus IMP_M
1	12965001	13030000	0.224	LDR_M versus IMP_M
1	13165001	13450000	0.241	LDR_M versus IMP_M
1	13875001	14000000	0.216	LDR_M versus IMP_M
1	14010001	14085000	0.215	LDR_M versus IMP_M
1	16095001	16150000	0.2	LDR_M versus IMP_M
1	16425001	16525000	0.231	LDR_M versus IMP_M
1	20230001	20445000	0.208	LDR_M versus IMP_M
1	22790001	22865000	0.219	LDR_M versus IMP_M
1	23135001	23405000	0.211	LDR_M versus IMP_M
1	23505001	24145000	0.215	LDR_M versus IMP_M
1	24245001	24310000	0.202	LDR_M versus IMP_M
1	24465001	24515000	0.200734	LDR_M versus IMP_M
1	26215001	26270000	0.199182	LDR_M versus IMP_M
1	26515001	26570000	0.20133	LDR_M versus IMP_M
1	28365001	28505000	0.222	LDR_M versus IMP_M
1	28640001	28955000	0.257	LDR_M versus IMP_M
1	29085001	29375000	0.241	LDR_M versus IMP_M
1	29505001	29595000	0.216	LDR_M versus IMP_M
2	3935001	4090000	0.288	LDR_M versus IMP_M
2	4345001	4575000	0.266	LDR_M versus IMP_M
2	7730001	7895000	0.244	LDR_M versus IMP_M
2	9155001	9245000	0.245	LDR_M versus IMP_M
2	9625001	9675000	0.202512	LDR_M versus IMP_M
2	9920001	10100000	0.226	LDR_M versus IMP_M
2	10165001	10265000	0.217	LDR_M versus IMP_M
2	20395001	20475000	0.212	LDR_M versus IMP_M
2	22670001	22725000	0.224	LDR_M versus IMP_M
2	24140001	24225000	0.218	LDR_M versus IMP_M
2	24285001	24545000	0.241	LDR_M versus IMP_M
2	24705001	24765000	0.201	LDR_M versus IMP_M
2	24830001	24885000	0.204	LDR_M versus IMP_M
2	25770001	25870000	0.228	LDR_M versus IMP_M
3	950001	1040000	0.237	LDR_M versus IMP_M
3	27635001	27710000	0.204	LDR_M versus IMP_M
3	28000001	28240000	0.239	LDR_M versus IMP_M
4	6400001	6450000	0.201117	LDR_M versus IMP_M
4	6535001	6590000	0.202799	LDR_M versus IMP_M
4	6685001	6810000	0.22	LDR_M versus IMP_M
4	6965001	7080000	0.207	LDR_M versus IMP_M
4	7165001	7265000	0.208	LDR_M versus IMP_M
4	7375001	7540000	0.206	LDR_M versus IMP_M
4	8195001	8375000	0.208	LDR_M versus IMP_M
4	9170001	9220000	0.198848	LDR_M versus IMP_M
4	9405001	9945000	0.248	LDR_M versus IMP_M
4	10010001	10290000	0.298	LDR_M versus IMP_M
4	12350001	12460000	0.226	LDR_M versus IMP_M
4	12550001	12615000	0.21	LDR_M versus IMP_M
4	13200001	13330000	0.25	LDR_M versus IMP_M
4	13720001	13800000	0.212	LDR_M versus IMP_M
4	17595001	17725000	0.235	LDR_M versus IMP_M
4	20655001	20715000	0.208	LDR_M versus IMP_M
4	20800001	21045000	0.292	LDR_M versus IMP_M
4	21680001	21775000	0.286	LDR_M versus IMP_M
4	22660001	22710000	0.198063	LDR_M versus IMP_M
4	24020001	24195000	0.221	LDR_M versus IMP_M
4	24485001	24550000	0.238	LDR_M versus IMP_M
4	24755001	25120000	0.262	LDR_M versus IMP_M
4	25245001	25455000	0.284	LDR_M versus IMP_M
4	25520001	25590000	0.208	LDR_M versus IMP_M
4	26870001	26925000	0.204185	LDR_M versus IMP_M
4	27380001	27435000	0.21	LDR_M versus IMP_M
4	28585001	28665000	0.209	LDR_M versus IMP_M
4	28855001	29060000	0.23	LDR_M versus IMP_M
4	30295001	30385000	0.245	LDR_M versus IMP_M
4	30715001	30775000	0.205	LDR_M versus IMP_M
4	30890001	31100000	0.262	LDR_M versus IMP_M
5	1	270000	0.216	LDR_M versus IMP_M
5	6070001	6190000	0.276	LDR_M versus IMP_M
5	8630001	8725000	0.24	LDR_M versus IMP_M
5	9020001	9090000	0.21	LDR_M versus IMP_M
5	10335001	10395000	0.233	LDR_M versus IMP_M
5	12060001	12215000	0.264	LDR_M versus IMP_M
5	12710001	12795000	0.216	LDR_M versus IMP_M
5	12865001	13195000	0.274	LDR_M versus IMP_M
5	13300001	13425000	0.205	LDR_M versus IMP_M
5	16035001	16100000	0.205	LDR_M versus IMP_M
5	16170001	16360000	0.214	LDR_M versus IMP_M
5	16505001	16835000	0.221	LDR_M versus IMP_M
5	18580001	18670000	0.211	LDR_M versus IMP_M
5	18850001	19360000	0.243	LDR_M versus IMP_M
5	19675001	19885000	0.264	LDR_M versus IMP_M
5	21125001	21230000	0.2	LDR_M versus IMP_M
5	21290001	21340000	0.225036	LDR_M versus IMP_M
5	21620001	21775000	0.259	LDR_M versus IMP_M
5	23020001	23080000	0.22	LDR_M versus IMP_M
5	24800001	24850000	0.208879	LDR_M versus IMP_M
6	415001	500000	0.217	LDR_M versus IMP_M
6	1110001	1195000	0.214	LDR_M versus IMP_M
6	1845001	1915000	0.209	LDR_M versus IMP_M
6	3440001	3560000	0.217	LDR_M versus IMP_M
6	3760001	3860000	0.223	LDR_M versus IMP_M
6	11345001	11515000	0.265	LDR_M versus IMP_M
6	11790001	11860000	0.221	LDR_M versus IMP_M
6	12175001	12485000	0.216	LDR_M versus IMP_M
6	12550001	12850000	0.222	LDR_M versus IMP_M
6	25280001	25330000	0.197885	LDR_M versus IMP_M
6	31175001	31260000	0.22	LDR_M versus IMP_M
6	31685001	31780000	0.204	LDR_M versus IMP_M
6	32300001	32375000	0.218	LDR_M versus IMP_M
6	32620001	32960000	0.233	LDR_M versus IMP_M
6	33205001	33295000	0.2	LDR_M versus IMP_M
6	34440001	34490000	0.197773	LDR_M versus IMP_M
6	35600001	35680000	0.207	LDR_M versus IMP_M
7	2125001	2180000	0.203	LDR_M versus IMP_M
7	2620001	2680000	0.199	LDR_M versus IMP_M
7	2930001	2995000	0.229	LDR_M versus IMP_M
7	3075001	3195000	0.227	LDR_M versus IMP_M
7	4395001	4580000	0.215	LDR_M versus IMP_M
7	5205001	5280000	0.238	LDR_M versus IMP_M
7	7245001	7605000	0.22	LDR_M versus IMP_M
7	8810001	8905000	0.22	LDR_M versus IMP_M
7	14850001	14995000	0.203	LDR_M versus IMP_M
7	15105001	15665000	0.22	LDR_M versus IMP_M
7	21280001	21480000	0.208	LDR_M versus IMP_M
7	22950001	23010000	0.208	LDR_M versus IMP_M
7	24490001	24565000	0.202	LDR_M versus IMP_M
8	105001	170000	0.203	LDR_M versus IMP_M
8	175001	400000	0.234	LDR_M versus IMP_M
8	1295001	1380000	0.208	LDR_M versus IMP_M
8	1655001	1730000	0.234	LDR_M versus IMP_M
8	2720001	2835000	0.27	LDR_M versus IMP_M
8	3960001	4065000	0.334	LDR_M versus IMP_M
8	4745001	4835000	0.272	LDR_M versus IMP_M
8	5410001	5475000	0.21	LDR_M versus IMP_M
8	7270001	7395000	0.231	LDR_M versus IMP_M
8	9185001	9430000	0.233	LDR_M versus IMP_M
8	10360001	10425000	0.206	LDR_M versus IMP_M
8	12185001	12520000	0.243	LDR_M versus IMP_M
8	12590001	12660000	0.205	LDR_M versus IMP_M
8	12935001	13270000	0.223	LDR_M versus IMP_M
8	13385001	13850000	0.227	LDR_M versus IMP_M
8	15165001	15235000	0.204	LDR_M versus IMP_M
8	16675001	16800000	0.214	LDR_M versus IMP_M
8	20455001	20565000	0.223	LDR_M versus IMP_M
8	21275001	21330000	0.214	LDR_M versus IMP_M
8	21575001	21630000	0.208	LDR_M versus IMP_M
8	24845001	24905000	0.209	LDR_M versus IMP_M
8	26705001	26775000	0.224	LDR_M versus IMP_M
8	26840001	26910000	0.218	LDR_M versus IMP_M
8	29115001	29260000	0.208	LDR_M versus IMP_M
9	9760001	9835000	0.206	LDR_M versus IMP_M
9	15965001	16115000	0.212	LDR_M versus IMP_M
9	19055001	19125000	0.206	LDR_M versus IMP_M
9	20545001	20640000	0.252	LDR_M versus IMP_M
9	21145001	21210000	0.209	LDR_M versus IMP_M
9	23965001	24150000	0.266	LDR_M versus IMP_M
10	9095001	9185000	0.235	LDR_M versus IMP_M
10	9525001	9965000	0.281	LDR_M versus IMP_M
10	10030001	11635000	0.257	LDR_M versus IMP_M
10	12780001	12885000	0.211	LDR_M versus IMP_M
10	12970001	13070000	0.228	LDR_M versus IMP_M
10	13310001	13365000	0.206	LDR_M versus IMP_M
10	13645001	13720000	0.203	LDR_M versus IMP_M
10	14330001	15025000	0.231	LDR_M versus IMP_M
10	15460001	15965000	0.332	LDR_M versus IMP_M
10	18990001	19085000	0.205	LDR_M versus IMP_M
10	19845001	19910000	0.201	LDR_M versus IMP_M
10	20025001	20095000	0.22	LDR_M versus IMP_M
10	20835001	21100000	0.227	LDR_M versus IMP_M
10	21220001	21530000	0.239	LDR_M versus IMP_M
10	22000001	22050000	0.203964	LDR_M versus IMP_M
10	22835001	23005000	0.242	LDR_M versus IMP_M
10	23170001	24205000	0.244	LDR_M versus IMP_M
10	24425001	24845000	0.23	LDR_M versus IMP_M
10	25355001	25410000	0.215	LDR_M versus IMP_M
11	675001	1400000	0.229	LDR_M versus IMP_M
11	1710001	1765000	0.199	LDR_M versus IMP_M
11	1820001	2095000	0.23	LDR_M versus IMP_M
11	2245001	2300000	0.199	LDR_M versus IMP_M
11	2365001	2460000	0.278	LDR_M versus IMP_M
11	2785001	2840000	0.209	LDR_M versus IMP_M
11	3935001	4135000	0.215	LDR_M versus IMP_M
11	4330001	4380000	0.216833	LDR_M versus IMP_M
11	9575001	9635000	0.198	LDR_M versus IMP_M
11	14005001	14120000	0.211	LDR_M versus IMP_M
11	14965001	15070000	0.205	LDR_M versus IMP_M
11	25315001	25395000	0.205	LDR_M versus IMP_M
11	25585001	25650000	0.204	LDR_M versus IMP_M
11	26760001	26930000	0.289	LDR_M versus IMP_M
12	1	315000	0.267	LDR_M versus IMP_M
12	675001	740000	0.22	LDR_M versus IMP_M
12	1040001	1130000	0.201	LDR_M versus IMP_M
12	1705001	1780000	0.216	LDR_M versus IMP_M
12	2000001	2075000	0.217	LDR_M versus IMP_M
12	24380001	24525000	0.203	LDR_M versus IMP_M

## Sheet: Tab. S9
Tab. S9 Overlapping regions between XP-CLR and FST values
Chromosome	Start	End	Comparison
1	4950025	5045000	WT versus LDR_A
1	13315001	13385000	WT versus LDR_A
1	14195001	14269825	WT versus LDR_A
2	5040138	5089938	WT versus LDR_A
2	8310001	8329938	WT versus LDR_A
2	13320138	13335000	WT versus LDR_A
2	13500001	13549938	WT versus LDR_A
3	945169	1039969	WT versus LDR_A
3	7845001	7879969	WT versus LDR_A
3	10360001	10624969	WT versus LDR_A
4	8335001	8374903	WT versus LDR_A
4	8640103	8670000	WT versus LDR_A
4	9045103	9094903	WT versus LDR_A
4	12285103	12514903	WT versus LDR_A
5	9900007	9949807	WT versus LDR_A
6	11205069	11520000	WT versus LDR_A
6	18560001	18679869	WT versus LDR_A
6	21690069	21739869	WT versus LDR_A
6	30420069	30480000	WT versus LDR_A
7	4905184	4915000	WT versus LDR_A
7	14355184	14539984	WT versus LDR_A
8	21870076	21990000	WT versus LDR_A
9	8685191	8734991	WT versus LDR_A
9	16070001	16114991	WT versus LDR_A
10	17095001	17104966	WT versus LDR_A
10	19425001	19520000	WT versus LDR_A
10	21330166	21379966	WT versus LDR_A
10	22455166	22594966	WT versus LDR_A
11	14310013	14345000	WT versus LDR_A
11	21670001	21930000	WT versus LDR_A
12	4730001	4774842	WT versus LDR_A
12	5715042	5854842	WT versus LDR_A
1	5720001	5764825	WT versus LDR_M
1	16155025	16204825	WT versus LDR_M
1	19395001	19610000	WT versus LDR_M
1	22995025	23359825	WT versus LDR_M
1	24750025	24799825	WT versus LDR_M
1	25380025	25429825	WT versus LDR_M
2	18720004	18859804	WT versus LDR_M
2	23740001	23764804	WT versus LDR_M
3	670001	679969	WT versus LDR_M
3	6685000	6740001	WT versus LDR_M
3	7830169	7870000	WT versus LDR_M
3	8145169	8284969	WT versus LDR_M
3	9110001	9185000	WT versus LDR_M
3	10305169	10354969	WT versus LDR_M
3	12440001	12490000	WT versus LDR_M
3	15660169	15754969	WT versus LDR_M
3	15885169	16204969	WT versus LDR_M
3	17865169	18679969	WT versus LDR_M
3	18875001	19039969	WT versus LDR_M
3	19755169	19804969	WT versus LDR_M
4	3105103	3199903	WT versus LDR_M
4	8190103	8284903	WT versus LDR_M
4	10535001	10579903	WT versus LDR_M
4	10800103	10875000	WT versus LDR_M
4	11160103	11230000	WT versus LDR_M
4	12465103	12530000	WT versus LDR_M
4	12915103	12985000	WT versus LDR_M
4	13185103	13235000	WT versus LDR_M
5	1575007	1624807	WT versus LDR_M
5	13425000	13475001	WT versus LDR_M
5	16290007	16339807	WT versus LDR_M
6	495069	544869	WT versus LDR_M
6	5220069	5269869	WT versus LDR_M
6	7490001	7519869	WT versus LDR_M
6	8775069	8835000	WT versus LDR_M
6	15300069	15349869	WT versus LDR_M
6	16200069	16339869	WT versus LDR_M
6	16650069	16699869	WT versus LDR_M
6	16920069	16969869	WT versus LDR_M
6	17145069	17190000	WT versus LDR_M
6	30420069	30440000	WT versus LDR_M
7	584	139984	WT versus LDR_M
7	7560184	7590000	WT versus LDR_M
7	14985184	15034984	WT versus LDR_M
7	15130001	15439984	WT versus LDR_M
7	20250184	20340000	WT versus LDR_M
7	21735184	21784984	WT versus LDR_M
7	24305001	24349984	WT versus LDR_M
8	276	94876	WT versus LDR_M
8	3915076	3964876	WT versus LDR_M
8	6615076	6709876	WT versus LDR_M
8	7005001	7024876	WT versus LDR_M
8	21350001	21739876	WT versus LDR_M
8	16550001	16564991	WT versus LDR_M
9	20475191	20569991	WT versus LDR_M
9	21825191	21874991	WT versus LDR_M
10	9900166	9910000	WT versus LDR_M
11	2250013	2299813	WT versus LDR_M
11	11025013	11074813	WT versus LDR_M
11	12735013	12784813	WT versus LDR_M
11	13070001	13144813	WT versus LDR_M
11	14500001	14575000	WT versus LDR_M
11	16515013	16564813	WT versus LDR_M
11	18315013	18364813	WT versus LDR_M
11	19305013	19354813	WT versus LDR_M
11	19710013	19894813	WT versus LDR_M
11	20880013	20929813	WT versus LDR_M
11	21240013	21289813	WT versus LDR_M
11	21735013	21784813	WT versus LDR_M
11	22545013	22639813	WT versus LDR_M
11	22950013	23044813	WT versus LDR_M
11	25065013	25204813	WT versus LDR_M
12	4590042	4729842	WT versus LDR_M
12	5675001	5989842	WT versus LDR_M
12	10305042	10354842	WT versus LDR_M
12	19440042	19489842	WT versus LDR_M
1	27270094	27409894	LDR_A versus IMP_A
2	16605161	16699961	LDR_A versus IMP_A
2	17125001	17194961	LDR_A versus IMP_A
2	17505161	17554961	LDR_A versus IMP_A
2	24345161	24529961	LDR_A versus IMP_A
3	15705136	15754936	LDR_A versus IMP_A
3	24255136	24349936	LDR_A versus IMP_A
3	24615136	24709936	LDR_A versus IMP_A
4	2995001	3200000	LDR_A versus IMP_A
5	15001	260000	LDR_A versus IMP_A
5	680001	724807	LDR_A versus IMP_A
5	1800007	1875000	LDR_A versus IMP_A
5	2160007	2235000	LDR_A versus IMP_A
6	8055069	8060000	LDR_A versus IMP_A
6	16290069	16339869	LDR_A versus IMP_A
7	10620055	10935000	LDR_A versus IMP_A
7	14670055	15055000	LDR_A versus IMP_A
7	15255055	16339855	LDR_A versus IMP_A
7	19935055	19980000	LDR_A versus IMP_A
9	18300001	18360000	LDR_A versus IMP_A
9	18765044	18814844	LDR_A versus IMP_A
10	9090125	9139925	LDR_A versus IMP_A
10	11520001	11569925	LDR_A versus IMP_A
10	13630001	13639925	LDR_A versus IMP_A
10	14175001	14179925	LDR_A versus IMP_A
11	9695001	9724990	LDR_A versus IMP_A
11	13635190	13684990	LDR_A versus IMP_A
11	14450001	14584990	LDR_A versus IMP_A
11	15705190	17104990	LDR_A versus IMP_A
11	17225001	17329990	LDR_A versus IMP_A
11	25065190	25080000	LDR_A versus IMP_A
12	24930042	24979842	LDR_A versus IMP_A
12	25200042	25249842	LDR_A versus IMP_A
1	4140025	4234825	LDR_M versus IMP_M
1	5715025	5764825	LDR_M versus IMP_M
1	5870001	6169825	LDR_M versus IMP_M
1	7110025	7159825	LDR_M versus IMP_M
1	9785001	9904825	LDR_M versus IMP_M
1	11835025	12154825	LDR_M versus IMP_M
1	16425025	16474825	LDR_M versus IMP_M
2	4005004	4054804	LDR_M versus IMP_M
2	4365004	4575000	LDR_M versus IMP_M
2	9155001	9245000	LDR_M versus IMP_M
2	9630004	9675000	LDR_M versus IMP_M
2	9920001	10100000	LDR_M versus IMP_M
2	24165004	24214804	LDR_M versus IMP_M
2	24300004	24844804	LDR_M versus IMP_M
3	950001	1039969	LDR_M versus IMP_M
3	27635001	27679969	LDR_M versus IMP_M
4	9405103	9769903	LDR_M versus IMP_M
4	20880103	20929903	LDR_M versus IMP_M
4	24075103	24169903	LDR_M versus IMP_M
4	24485001	24550000	LDR_M versus IMP_M
4	24755001	25069903	LDR_M versus IMP_M
4	25290103	25429903	LDR_M versus IMP_M
4	26910103	26925000	LDR_M versus IMP_M
4	28620103	28665000	LDR_M versus IMP_M
4	28855001	29060000	LDR_M versus IMP_M
4	30330103	30379903	LDR_M versus IMP_M
4	30960103	31054903	LDR_M versus IMP_M
5	6075007	6124807	LDR_M versus IMP_M
5	12915007	13189807	LDR_M versus IMP_M
5	16560007	16609807	LDR_M versus IMP_M
5	18855007	18949807	LDR_M versus IMP_M
5	19675001	19849807	LDR_M versus IMP_M
6	450069	499869	LDR_M versus IMP_M
6	1125069	1174869	LDR_M versus IMP_M
6	3510069	3560000	LDR_M versus IMP_M
6	11385069	11479869	LDR_M versus IMP_M
6	12600069	12649869	LDR_M versus IMP_M
6	31185069	31234869	LDR_M versus IMP_M
6	32715069	32764869	LDR_M versus IMP_M
6	33210069	33259869	LDR_M versus IMP_M
6	34440001	34474869	LDR_M versus IMP_M
7	2125001	2164984	LDR_M versus IMP_M
7	2970184	2995000	LDR_M versus IMP_M
7	4410184	4549984	LDR_M versus IMP_M
7	5205001	5269984	LDR_M versus IMP_M
7	7245001	7605000	LDR_M versus IMP_M
7	8810001	8905000	LDR_M versus IMP_M
7	15120184	15574984	LDR_M versus IMP_M
8	1665076	1714876	LDR_M versus IMP_M
8	2745076	2794876	LDR_M versus IMP_M
8	3960076	4054876	LDR_M versus IMP_M
8	4770076	4819876	LDR_M versus IMP_M
8	5445076	5475000	LDR_M versus IMP_M
8	7290076	7339876	LDR_M versus IMP_M
8	12285076	12379876	LDR_M versus IMP_M
8	15165076	15214876	LDR_M versus IMP_M
8	20455001	20524876	LDR_M versus IMP_M
8	21285076	21330000	LDR_M versus IMP_M
8	26840001	26869876	LDR_M versus IMP_M
9	9760001	9814991	LDR_M versus IMP_M
9	15975191	16069991	LDR_M versus IMP_M
9	20545001	20614991	LDR_M versus IMP_M
9	21145001	21154991	LDR_M versus IMP_M
9	23985191	24105791	LDR_M versus IMP_M
10	9540166	9965000	LDR_M versus IMP_M
10	10485166	10579966	LDR_M versus IMP_M
10	14985166	15025000	LDR_M versus IMP_M
10	15460001	15965000	LDR_M versus IMP_M
10	20835001	21064966	LDR_M versus IMP_M
10	21330166	21514966	LDR_M versus IMP_M
10	22905166	22954966	LDR_M versus IMP_M
11	720013	1399813	LDR_M versus IMP_M
11	1845013	2074813	LDR_M versus IMP_M
11	2385013	2460000	LDR_M versus IMP_M
11	2790013	2839813	LDR_M versus IMP_M
11	3960013	4009813	LDR_M versus IMP_M
11	4365013	4380000	LDR_M versus IMP_M
11	26775013	26930000	LDR_M versus IMP_M
12	42	315000	LDR_M versus IMP_M
12	675042	724842	LDR_M versus IMP_M
12	1040001	1129842	LDR_M versus IMP_M
12	1710042	1759842	LDR_M versus IMP_M
12	2000001	2074842	LDR_M versus IMP_M
12	24390042	24525000	LDR_M versus IMP_M

## Sheet: Tab. S10
Tab. S10 Novel GWAS signals for fruit size and flesh thickness detected in this study
Marker name	Chromosome	Position	-log10(p)	Trait name
S2_8332766	2	8332766	5.51601	Fruit Length
S2_10914572	2	10914572	5.06869	Fruit Length
S3_1890398	3	1890398	5.15468	Fruit Length
S3_2766693	3	2766693	6.1055	Fruit Length
S3_3068012	3	3068012	5.07461	Fruit Length
S3_11541380	3	11541380	5.35018	Fruit Length
S3_11541409	3	11541409	5.64685	Fruit Length
S3_11541457	3	11541457	5.45474	Fruit Length
S3_16022863	3	16022863	5.54098	Fruit Length
S3_16022883	3	16022883	5.5186	Fruit Length
S5_9887813	5	9887813	7.74136	Fruit Length
S5_9887839	5	9887839	8.07506	Fruit Length
S5_9888034	5	9888034	6.28632	Fruit Length
S5_9888283	5	9888283	5.90406	Fruit Length
S5_9888355	5	9888355	5.51169	Fruit Length
S5_9889086	5	9889086	7.73149	Fruit Length
S5_9889401	5	9889401	6.84927	Fruit Length
S5_9889494	5	9889494	5.91471	Fruit Length
S5_9889521	5	9889521	6.19869	Fruit Length
S5_9889720	5	9889720	5.93866	Fruit Length
S5_9889881	5	9889881	7.01478	Fruit Length
S5_9890171	5	9890171	6.27482	Fruit Length
S5_9890336	5	9890336	6.98801	Fruit Length
S5_9891196	5	9891196	7.14705	Fruit Length
S5_9893495	5	9893495	7.45262	Fruit Length
S5_9895400	5	9895400	6.34106	Fruit Length
S5_9895402	5	9895402	5.52771	Fruit Length
S5_9895677	5	9895677	5.60473	Fruit Length
S5_9895779	5	9895779	7.20196	Fruit Length
S5_9897918	5	9897918	6.95624	Fruit Length
S5_9898076	5	9898076	6.2443	Fruit Length
S5_9898159	5	9898159	5.78262	Fruit Length
S5_9898553	5	9898553	7.48976	Fruit Length
S5_9898629	5	9898629	7.54844	Fruit Length
S5_9898714	5	9898714	6.78489	Fruit Length
S5_9898715	5	9898715	6.84973	Fruit Length
S5_9898718	5	9898718	5.88716	Fruit Length
S5_9898799	5	9898799	11.0512	Fruit Length
S5_9899015	5	9899015	9.16464	Fruit Length
S5_9899061	5	9899061	8.01437	Fruit Length
S5_9899269	5	9899269	6.75367	Fruit Length
S5_9899402	5	9899402	6.8339	Fruit Length
S5_9899428	5	9899428	7.05781	Fruit Length
S5_9899494	5	9899494	7.61907	Fruit Length
S5_9900109	5	9900109	9.1406	Fruit Length
S5_9900816	5	9900816	7.13945	Fruit Length
S5_9900907	5	9900907	5.82877	Fruit Length
S5_9901019	5	9901019	5.76233	Fruit Length
S5_9901033	5	9901033	6.37507	Fruit Length
S5_9901581	5	9901581	6.84233	Fruit Length
S5_9909490	5	9909490	6.64159	Fruit Length
S5_9910008	5	9910008	5.39618	Fruit Length
S5_9910192	5	9910192	6.97527	Fruit Length
S5_9910311	5	9910311	6.23473	Fruit Length
S5_9910726	5	9910726	6.96365	Fruit Length
S5_9910778	5	9910778	6.97294	Fruit Length
S5_9910972	5	9910972	5.85248	Fruit Length
S5_9911126	5	9911126	6.88877	Fruit Length
S5_9911312	5	9911312	5.48427	Fruit Length
S5_9915810	5	9915810	6.89551	Fruit Length
S5_9915965	5	9915965	6.6324	Fruit Length
S5_9916774	5	9916774	6.98431	Fruit Length
S5_9917190	5	9917190	5.94428	Fruit Length
S5_9918251	5	9918251	5.0631	Fruit Length
S5_9918761	5	9918761	6.28774	Fruit Length
S5_9918788	5	9918788	6.2411	Fruit Length
S5_9921009	5	9921009	7.08232	Fruit Length
S5_9921109	5	9921109	7.11868	Fruit Length
S5_9921174	5	9921174	6.01193	Fruit Length
S5_9921388	5	9921388	5.08025	Fruit Length
S5_9921441	5	9921441	6.44756	Fruit Length
S5_9921505	5	9921505	5.71467	Fruit Length
S5_9921506	5	9921506	6.40762	Fruit Length
S5_9921700	5	9921700	5.65024	Fruit Length
S5_9921712	5	9921712	5.08672	Fruit Length
S5_9922060	5	9922060	6.12131	Fruit Length
S5_9922176	5	9922176	5.86341	Fruit Length
S5_9922194	5	9922194	5.29076	Fruit Length
S5_9922289	5	9922289	5.59781	Fruit Length
S5_9922358	5	9922358	5.55259	Fruit Length
S5_9922551	5	9922551	5.48535	Fruit Length
S5_9926744	5	9926744	5.2673	Fruit Length
S5_9926771	5	9926771	5.6509	Fruit Length
S5_9929137	5	9929137	5.13959	Fruit Length
S5_9929576	5	9929576	7.64593	Fruit Length
S5_9929823	5	9929823	5.08987	Fruit Length
S5_9929837	5	9929837	5.98238	Fruit Length
S5_9929886	5	9929886	5.81973	Fruit Length
S5_9931824	5	9931824	5.81571	Fruit Length
S5_9931904	5	9931904	5.97625	Fruit Length
S5_9932033	5	9932033	6.69095	Fruit Length
S5_9932119	5	9932119	6.19943	Fruit Length
S5_9932337	5	9932337	5.86331	Fruit Length
S5_9932678	5	9932678	6.80735	Fruit Length
S5_9932720	5	9932720	6.12186	Fruit Length
S5_9932812	5	9932812	5.42077	Fruit Length
S5_9932868	5	9932868	5.7693	Fruit Length
S5_9932959	5	9932959	5.24252	Fruit Length
S5_9932989	5	9932989	5.74412	Fruit Length
S5_9933062	5	9933062	6.32624	Fruit Length
S5_9933063	5	9933063	6.33451	Fruit Length
S5_9933120	5	9933120	7.2062	Fruit Length
S5_9933130	5	9933130	6.35351	Fruit Length
S5_9933190	5	9933190	6.29029	Fruit Length
S5_9933250	5	9933250	6.241	Fruit Length
S5_9933253	5	9933253	6.85899	Fruit Length
S5_9933478	5	9933478	6.15124	Fruit Length
S5_9933742	5	9933742	6.16381	Fruit Length
S5_9934076	5	9934076	5.94765	Fruit Length
S5_9934192	5	9934192	6.32451	Fruit Length
S5_9934203	5	9934203	5.80099	Fruit Length
S5_9934430	5	9934430	6.24733	Fruit Length
S5_9934434	5	9934434	8.1913	Fruit Length
S5_9934471	5	9934471	6.34823	Fruit Length
S5_9934474	5	9934474	6.05085	Fruit Length
S5_9934631	5	9934631	7.27096	Fruit Length
S5_9934650	5	9934650	6.26886	Fruit Length
S5_9935006	5	9935006	6.41656	Fruit Length
S5_9935256	5	9935256	9.54242	Fruit Length
S5_9935371	5	9935371	7.56282	Fruit Length
S5_9935582	5	9935582	7.92343	Fruit Length
S5_9935637	5	9935637	8.0489	Fruit Length
S5_9939386	5	9939386	7.21372	Fruit Length
S5_9939590	5	9939590	5.39242	Fruit Length
S5_9940681	5	9940681	8.13056	Fruit Length
S5_9940758	5	9940758	10.0796	Fruit Length
S5_9940776	5	9940776	6.9452	Fruit Length
S5_9940856	5	9940856	6.83705	Fruit Length
S5_9941892	5	9941892	6.2609	Fruit Length
S5_9942032	5	9942032	5.33176	Fruit Length
S5_9942110	5	9942110	6.45856	Fruit Length
S5_9942192	5	9942192	6.02071	Fruit Length
S5_9942250	5	9942250	6.6195	Fruit Length
S5_9942294	5	9942294	5.96989	Fruit Length
S5_9942352	5	9942352	6.62997	Fruit Length
S5_9942474	5	9942474	6.66378	Fruit Length
S5_9942592	5	9942592	6.0125	Fruit Length
S5_9942785	5	9942785	5.78149	Fruit Length
S5_9942806	5	9942806	7.73257	Fruit Length
S5_9943000	5	9943000	5.6794	Fruit Length
S5_9943036	5	9943036	5.64094	Fruit Length
S5_9943220	5	9943220	6.50192	Fruit Length
S5_9943336	5	9943336	5.69611	Fruit Length
S5_9943419	5	9943419	5.34599	Fruit Length
S5_9943486	5	9943486	5.21451	Fruit Length
S5_9943501	5	9943501	6.20321	Fruit Length
S5_9943536	5	9943536	6.17984	Fruit Length
S5_9944499	5	9944499	5.70553	Fruit Length
S5_9944502	5	9944502	5.62558	Fruit Length
S5_9944537	5	9944537	5.82232	Fruit Length
S5_9944538	5	9944538	5.82232	Fruit Length
S5_9944559	5	9944559	7.48609	Fruit Length
S5_9944573	5	9944573	7.44255	Fruit Length
S5_9944611	5	9944611	7.47581	Fruit Length
S5_9944956	5	9944956	7.00121	Fruit Length
S5_9945002	5	9945002	9.49486	Fruit Length
S5_9945016	5	9945016	9.88572	Fruit Length
S5_9945583	5	9945583	5.7884	Fruit Length
S5_9945890	5	9945890	8.16215	Fruit Length
S5_9946132	5	9946132	6.19511	Fruit Length
S5_9946290	5	9946290	5.12679	Fruit Length
S5_9946320	5	9946320	6.7749	Fruit Length
S5_9946452	5	9946452	5.88726	Fruit Length
S5_9946518	5	9946518	6.07375	Fruit Length
S5_9946660	5	9946660	9.90445	Fruit Length
S5_9946704	5	9946704	9.54775	Fruit Length
S5_9946778	5	9946778	5.96122	Fruit Length
S5_9946852	5	9946852	5.77219	Fruit Length
S5_9946889	5	9946889	6.10083	Fruit Length
S5_9946890	5	9946890	6.07183	Fruit Length
S5_9946903	5	9946903	6.02807	Fruit Length
S5_9947024	5	9947024	8.75567	Fruit Length
S5_9947083	5	9947083	6.62934	Fruit Length
S5_9947118	5	9947118	6.02823	Fruit Length
S5_9947267	5	9947267	5.85817	Fruit Length
S5_9947286	5	9947286	5.21983	Fruit Length
S5_9947305	5	9947305	6.39572	Fruit Length
S5_9947482	5	9947482	5.18553	Fruit Length
S5_9947618	5	9947618	5.74968	Fruit Length
S5_9947619	5	9947619	5.55102	Fruit Length
S5_9947956	5	9947956	6.16283	Fruit Length
S5_9947983	5	9947983	7.29887	Fruit Length
S5_9948011	5	9948011	6.17434	Fruit Length
S5_9948046	5	9948046	7.36893	Fruit Length
S5_9948129	5	9948129	6.04303	Fruit Length
S5_9948157	5	9948157	5.83133	Fruit Length
S5_9948170	5	9948170	6.89812	Fruit Length
S5_9948235	5	9948235	6.97013	Fruit Length
S5_9948326	5	9948326	6.26144	Fruit Length
S5_9948360	5	9948360	6.2395	Fruit Length
S5_9948361	5	9948361	6.26576	Fruit Length
S5_9948369	5	9948369	6.20816	Fruit Length
S5_9948419	5	9948419	7.64367	Fruit Length
S5_9948446	5	9948446	5.18605	Fruit Length
S5_9948463	5	9948463	6.18734	Fruit Length
S5_9948464	5	9948464	6.13484	Fruit Length
S5_9948476	5	9948476	5.94409	Fruit Length
S5_9948490	5	9948490	5.97827	Fruit Length
S5_9948608	5	9948608	6.47727	Fruit Length
S5_9948664	5	9948664	6.05327	Fruit Length
S5_9948670	5	9948670	5.13394	Fruit Length
S5_9948964	5	9948964	6.63933	Fruit Length
S5_9949546	5	9949546	6.63596	Fruit Length
S5_6528477	5	6528477	5.01883	Fruit Length
S5_7626337	5	7626337	5.58288	Fruit Length
S5_8506876	5	8506876	5.15228	Fruit Length
S5_10523766	5	10523766	5.08059	Fruit Length
S5_10939298	5	10939298	6.02326	Fruit Length
S5_11779021	5	11779021	5.62812	Fruit Length
S5_11880879	5	11880879	5.36784	Fruit Length
S5_12920708	5	12920708	5.23417	Fruit Length
S5_12931280	5	12931280	5.20854	Fruit Length
S5_12931961	5	12931961	5.38746	Fruit Length
S5_12953339	5	12953339	5.75041	Fruit Length
S5_12953348	5	12953348	6.72427	Fruit Length
S5_12953349	5	12953349	6.74543	Fruit Length
S5_12961705	5	12961705	5.43016	Fruit Length
S5_12969577	5	12969577	5.37961	Fruit Length
S5_13049969	5	13049969	5.00171	Fruit Length
S5_13058854	5	13058854	5.16173	Fruit Length
S5_14947606	5	14947606	6.33947	Fruit Length
S5_14947616	5	14947616	6.17624	Fruit Length
S5_14947617	5	14947617	6.17624	Fruit Length
S5_14947626	5	14947626	5.76028	Fruit Length
S6_17541865	6	17541865	5.57015	Fruit Length
S6_19507784	6	19507784	6.56524	Fruit Length
S6_19507788	6	19507788	5.18035	Fruit Length
S6_19507789	6	19507789	5.75313	Fruit Length
S6_22066623	6	22066623	5.03421	Fruit Length
S6_24967941	6	24967941	5.21144	Fruit Length
S6_26543981	6	26543981	5.28651	Fruit Length
S6_27134082	6	27134082	5.28877	Fruit Length
S6_27140355	6	27140355	5.19004	Fruit Length
S7_15274968	7	15274968	5.08921	Fruit Length
S8_12111908	8	12111908	5.10587	Fruit Length
S8_17976344	8	17976344	5.31934	Fruit Length
S8_19701141	8	19701141	5.64248	Fruit Length
S9_2321618	9	2321618	6.09166	Fruit Length
S9_6626753	9	6626753	5.0739	Fruit Length
S9_6626760	9	6626760	5.1211	Fruit Length
S9_3100653	9	3100653	5.21137	Fruit Length
S9_6626758	9	6626758	5.28355	Fruit Length
S9_23211234	9	23211234	6.07487	Fruit Length
S10_21366231	10	21366231	5.17908	Fruit Length
S10_21399120	10	21399120	6.56019	Fruit Length
S12_11957520	12	11957520	5.09061	Fruit Length
S1_14501725	1	14501725	4.80253	Fruit Diameter
S1_26589302	1	26589302	4.76472	Fruit Diameter
S1_26589304	1	26589304	4.76394	Fruit Diameter
S1_29784233	1	29784233	4.54795	Fruit Diameter
S2_8332766	2	8332766	5.51601	Fruit Diameter
S2_10432875	2	10432875	4.61167	Fruit Diameter
S2_10914572	2	10914572	5.06869	Fruit Diameter
S3_1890398	3	1890398	5.15468	Fruit Diameter
S3_2766693	3	2766693	6.1055	Fruit Diameter
S3_3068012	3	3068012	5.07461	Fruit Diameter
S3_8230472	3	8230472	4.58813	Fruit Diameter
S3_11541380	3	11541380	5.35018	Fruit Diameter
S3_11541409	3	11541409	5.64685	Fruit Diameter
S3_11541457	3	11541457	5.45474	Fruit Diameter
S3_11758784	3	11758784	4.90087	Fruit Diameter
S3_11758800	3	11758800	4.90191	Fruit Diameter
S3_16022818	3	16022818	4.6256	Fruit Diameter
S3_16022863	3	16022863	5.54098	Fruit Diameter
S3_16022883	3	16022883	5.5186	Fruit Diameter
S4_9692543	4	9692543	4.83971	Fruit Diameter
S4_9692721	4	9692721	4.53361	Fruit Diameter
S4_9692773	4	9692773	4.73986	Fruit Diameter
S4_22053645	4	22053645	4.6983	Fruit Diameter
S5_3209193	5	3209193	4.96039	Fruit Diameter
S5_6528477	5	6528477	5.01883	Fruit Diameter
S5_7626337	5	7626337	5.58288	Fruit Diameter
S5_8506876	5	8506876	5.15228	Fruit Diameter
S5_10523766	5	10523766	5.08059	Fruit Diameter
S5_10939298	5	10939298	6.02326	Fruit Diameter
S5_11772449	5	11772449	4.81415	Fruit Diameter
S5_11773199	5	11773199	4.76983	Fruit Diameter
S5_11779021	5	11779021	5.62812	Fruit Diameter
S5_11871145	5	11871145	4.70997	Fruit Diameter
S5_11880879	5	11880879	5.36784	Fruit Diameter
S5_12055410	5	12055410	4.5399	Fruit Diameter
S5_14947596	5	14947596	4.64455	Fruit Diameter
S5_14947606	5	14947606	6.33947	Fruit Diameter
S5_14947616	5	14947616	6.17624	Fruit Diameter
S5_14947617	5	14947617	6.17624	Fruit Diameter
S5_14947626	5	14947626	5.76028	Fruit Diameter
S5_14947649	5	14947649	4.56304	Fruit Diameter
S5_18762497	5	18762497	4.51902	Fruit Diameter
S5_25560856	5	25560856	4.59547	Fruit Diameter
S5_25596020	5	25596020	4.89582	Fruit Diameter
S6_10686260	6	10686260	4.785	Fruit Diameter
S6_10715833	6	10715833	4.60576	Fruit Diameter
S6_13739306	6	13739306	4.6422	Fruit Diameter
S6_17351683	6	17351683	4.76175	Fruit Diameter
S6_17374926	6	17374926	4.98197	Fruit Diameter
S6_17534505	6	17534505	4.53856	Fruit Diameter
S6_17541865	6	17541865	5.57015	Fruit Diameter
S6_19507784	6	19507784	6.56524	Fruit Diameter
S6_19507788	6	19507788	5.18035	Fruit Diameter
S6_19507789	6	19507789	5.75313	Fruit Diameter
S6_22066623	6	22066623	5.03421	Fruit Diameter
S6_22075683	6	22075683	4.75808	Fruit Diameter
S6_24453465	6	24453465	4.63579	Fruit Diameter
S6_24967941	6	24967941	5.21144	Fruit Diameter
S6_25540120	6	25540120	4.69304	Fruit Diameter
S6_25874490	6	25874490	4.9509	Fruit Diameter
S6_26238243	6	26238243	4.61963	Fruit Diameter
S6_26279243	6	26279243	4.7841	Fruit Diameter
S6_26530054	6	26530054	4.8548	Fruit Diameter
S6_26537844	6	26537844	4.61613	Fruit Diameter
S6_26543981	6	26543981	5.28651	Fruit Diameter
S6_27134082	6	27134082	5.28877	Fruit Diameter
S6_27134500	6	27134500	4.51336	Fruit Diameter
S6_27140355	6	27140355	5.19004	Fruit Diameter
S6_27161295	6	27161295	4.5783	Fruit Diameter
S6_27202685	6	27202685	4.86996	Fruit Diameter
S6_27863665	6	27863665	4.59329	Fruit Diameter
S7_13044326	7	13044326	4.71068	Fruit Diameter
S7_13158170	7	13158170	4.62138	Fruit Diameter
S7_13229115	7	13229115	4.82518	Fruit Diameter
S7_13654789	7	13654789	4.76402	Fruit Diameter
S7_13654820	7	13654820	4.58059	Fruit Diameter
S7_15274968	7	15274968	5.08921	Fruit Diameter
S8_12111908	8	12111908	5.10587	Fruit Diameter
S8_13226205	8	13226205	4.66252	Fruit Diameter
S8_17976344	8	17976344	5.31934	Fruit Diameter
S8_19701141	8	19701141	5.64248	Fruit Diameter
S8_22053081	8	22053081	4.73967	Fruit Diameter
S8_22077079	8	22077079	4.66286	Fruit Diameter
S9_1239287	9	1239287	4.51167	Fruit Diameter
S9_1239293	9	1239293	4.91041	Fruit Diameter
S9_2321618	9	2321618	6.09166	Fruit Diameter
S9_3100653	9	3100653	5.21137	Fruit Diameter
S9_6576805	9	6576805	4.87703	Fruit Diameter
S9_6626752	9	6626752	4.88797	Fruit Diameter
S9_6626753	9	6626753	5.0739	Fruit Diameter
S9_6626758	9	6626758	5.28355	Fruit Diameter
S9_6626760	9	6626760	5.1211	Fruit Diameter
S9_6626786	9	6626786	4.67287	Fruit Diameter
S9_23211234	9	23211234	6.07487	Fruit Diameter
S10_18875316	10	18875316	4.84116	Fruit Diameter
S10_21366231	10	21366231	5.17908	Fruit Diameter
S10_21399120	10	21399120	6.56019	Fruit Diameter
S11_9569572	11	9569572	4.96437	Fruit Diameter
S11_17408129	11	17408129	4.78042	Fruit Diameter
S11_17801235	11	17801235	4.94428	Fruit Diameter
S11_17835670	11	17835670	4.74326	Fruit Diameter
S12_1893684	12	1893684	4.8887	Fruit Diameter
S12_3768036	12	3768036	4.55179	Fruit Diameter
S12_4378748	12	4378748	4.76601	Fruit Diameter
S12_4456879	12	4456879	4.71388	Fruit Diameter
S12_11957520	12	11957520	5.09061	Fruit Diameter
S12_12176766	12	12176766	4.56065	Fruit Diameter
S12_12931680	12	12931680	4.75446	Fruit Diameter
S1_4719730	1	4719730	7.38292	Flesh Thickness
S1_4726504	1	4726504	6.94173	Flesh Thickness
S1_4759905	1	4759905	6.82722	Flesh Thickness
S1_4788619	1	4788619	6.2489	Flesh Thickness
S1_4790880	1	4790880	6.41322	Flesh Thickness
S1_4791088	1	4791088	7.45885	Flesh Thickness
S1_4792766	1	4792766	7.10647	Flesh Thickness
S1_4795684	1	4795684	6.92915	Flesh Thickness
S1_4798435	1	4798435	6.96702	Flesh Thickness
S1_4798457	1	4798457	7.55666	Flesh Thickness
S1_4800669	1	4800669	6.45805	Flesh Thickness
S1_4802308	1	4802308	6.9779	Flesh Thickness
S1_4809794	1	4809794	6.18806	Flesh Thickness
S1_4818189	1	4818189	6.15109	Flesh Thickness
S1_4819896	1	4819896	6.79748	Flesh Thickness
S1_4841590	1	4841590	6.16194	Flesh Thickness
S1_4911099	1	4911099	6.98456	Flesh Thickness
S1_4913051	1	4913051	6.27798	Flesh Thickness
S1_4938449	1	4938449	6.3536	Flesh Thickness
S1_4944757	1	4944757	6.06994	Flesh Thickness
S1_4956785	1	4956785	6.16488	Flesh Thickness
S1_4957391	1	4957391	6.05777	Flesh Thickness
S1_4959273	1	4959273	7.29776	Flesh Thickness
S1_4959352	1	4959352	7.80283	Flesh Thickness
S1_4959709	1	4959709	6.42595	Flesh Thickness
S1_4959852	1	4959852	6.11765	Flesh Thickness
S1_4966611	1	4966611	6.08376	Flesh Thickness
S1_4980722	1	4980722	6.62558	Flesh Thickness
S1_4980724	1	4980724	6.55625	Flesh Thickness
S1_4980774	1	4980774	6.00979	Flesh Thickness
S1_4983182	1	4983182	6.22315	Flesh Thickness
S1_4985399	1	4985399	6.7992	Flesh Thickness
S1_4986928	1	4986928	6.15639	Flesh Thickness
S1_4987041	1	4987041	6.09153	Flesh Thickness
S1_4996890	1	4996890	6.05968	Flesh Thickness
S1_5007277	1	5007277	6.58451	Flesh Thickness
S1_7236376	1	7236376	6.54877	Flesh Thickness
S1_12145253	1	12145253	7.41445	Flesh Thickness
S1_16104197	1	16104197	6.43682	Flesh Thickness
S1_23711218	1	23711218	7.80055	Flesh Thickness
S1_26990702	1	26990702	6.41556	Flesh Thickness
S1_27508756	1	27508756	6.15341	Flesh Thickness
S1_27554555	1	27554555	6.25425	Flesh Thickness
S1_27557823	1	27557823	6.20448	Flesh Thickness
S1_27559213	1	27559213	6.58573	Flesh Thickness
S1_27560038	1	27560038	6.2155	Flesh Thickness
S1_27792007	1	27792007	6.28678	Flesh Thickness
S1_33101084	1	33101084	8.36142	Flesh Thickness
S1_33102613	1	33102613	6.90399	Flesh Thickness
S1_33104502	1	33104502	6.38279	Flesh Thickness
S2_10728323	2	10728323	6.06661	Flesh Thickness
S2_10730992	2	10730992	6.31713	Flesh Thickness
S2_10835538	2	10835538	6.0068	Flesh Thickness
S2_14698896	2	14698896	6.13463	Flesh Thickness
S2_15639833	2	15639833	6.13226	Flesh Thickness
S2_21493297	2	21493297	6.22479	Flesh Thickness
S2_21493343	2	21493343	7.39178	Flesh Thickness
S2_21493398	2	21493398	6.51554	Flesh Thickness
S2_21493497	2	21493497	8.62066	Flesh Thickness
S2_21493501	2	21493501	8.65197	Flesh Thickness
S2_21661049	2	21661049	6.36577	Flesh Thickness
S2_21704720	2	21704720	6.03452	Flesh Thickness
S2_21715675	2	21715675	7.06748	Flesh Thickness
S2_21727208	2	21727208	6.15188	Flesh Thickness
S2_21733508	2	21733508	8.36574	Flesh Thickness
S2_21751541	2	21751541	7.59765	Flesh Thickness
S2_22308683	2	22308683	6.44814	Flesh Thickness
S2_24783672	2	24783672	6.51032	Flesh Thickness
S2_25313608	2	25313608	6.72907	Flesh Thickness
S2_25322552	2	25322552	6.1054	Flesh Thickness
S3_2028131	3	2028131	6.47094	Flesh Thickness
S3_11150312	3	11150312	6.06931	Flesh Thickness
S3_16833794	3	16833794	6.05302	Flesh Thickness
S3_26636810	3	26636810	8.40367	Flesh Thickness
S4_1334967	4	1334967	6.20804	Flesh Thickness
S4_1682761	4	1682761	6.03717	Flesh Thickness
S4_1682961	4	1682961	6.71817	Flesh Thickness
S4_1985161	4	1985161	6.78624	Flesh Thickness
S4_9692773	4	9692773	7.11568	Flesh Thickness
S4_18742644	4	18742644	6.81662	Flesh Thickness
S4_21856100	4	21856100	7.39339	Flesh Thickness
S4_21914592	4	21914592	7.09939	Flesh Thickness
S4_21915341	4	21915341	6.65681	Flesh Thickness
S4_21923168	4	21923168	6.6122	Flesh Thickness
S4_21929142	4	21929142	7.34351	Flesh Thickness
S4_21973855	4	21973855	7.62144	Flesh Thickness
S4_21974673	4	21974673	6.336	Flesh Thickness
S4_21974965	4	21974965	6.73755	Flesh Thickness
S4_22007585	4	22007585	6.34697	Flesh Thickness
S4_22007586	4	22007586	6.3744	Flesh Thickness
S4_22008041	4	22008041	6.17677	Flesh Thickness
S4_22038260	4	22038260	6.57713	Flesh Thickness
S4_22038729	4	22038729	6.55218	Flesh Thickness
S4_22046589	4	22046589	6.94862	Flesh Thickness
S4_22059734	4	22059734	8.46879	Flesh Thickness
S4_22059796	4	22059796	8.2092	Flesh Thickness
S4_22060073	4	22060073	8.18236	Flesh Thickness
S4_22060080	4	22060080	6.77116	Flesh Thickness
S4_22060083	4	22060083	8.05804	Flesh Thickness
S4_22060488	4	22060488	6.9838	Flesh Thickness
S4_22109979	4	22109979	6.59636	Flesh Thickness
S4_22120917	4	22120917	7.85524	Flesh Thickness
S4_22123225	4	22123225	6.72411	Flesh Thickness
S4_22141438	4	22141438	6.95472	Flesh Thickness
S4_22148453	4	22148453	6.3097	Flesh Thickness
S4_22186352	4	22186352	7.97765	Flesh Thickness
S4_22186362	4	22186362	7.14506	Flesh Thickness
S4_22198320	4	22198320	7.21648	Flesh Thickness
S4_22206349	4	22206349	6.86624	Flesh Thickness
S4_22209132	4	22209132	6.11584	Flesh Thickness
S4_22229056	4	22229056	6.23771	Flesh Thickness
S4_22243310	4	22243310	6.41886	Flesh Thickness
S4_22243457	4	22243457	6.62884	Flesh Thickness
S4_22322528	4	22322528	6.38669	Flesh Thickness
S4_22324241	4	22324241	6.68799	Flesh Thickness
S4_22327088	4	22327088	7.68653	Flesh Thickness
S4_22327273	4	22327273	7.99405	Flesh Thickness
S4_22344135	4	22344135	6.43612	Flesh Thickness
S4_22344984	4	22344984	6.38661	Flesh Thickness
S4_22345220	4	22345220	6.43729	Flesh Thickness
S4_22352331	4	22352331	6.2447	Flesh Thickness
S4_22368167	4	22368167	6.33848	Flesh Thickness
S4_22398626	4	22398626	6.5393	Flesh Thickness
S4_23310826	4	23310826	6.17331	Flesh Thickness
S4_23311527	4	23311527	6.80599	Flesh Thickness
S4_30846204	4	30846204	6.16908	Flesh Thickness
S4_30846587	4	30846587	6.21668	Flesh Thickness
S4_30847499	4	30847499	6.0754	Flesh Thickness
S4_30847525	4	30847525	8.04475	Flesh Thickness
S4_32113957	4	32113957	6.13878	Flesh Thickness
S4_32419962	4	32419962	6.41241	Flesh Thickness
S4_32420206	4	32420206	6.72779	Flesh Thickness
S5_242879	5	242879	6.4602	Flesh Thickness
S5_267936	5	267936	6.11148	Flesh Thickness
S5_269907	5	269907	6.59162	Flesh Thickness
S5_269913	5	269913	6.63136	Flesh Thickness
S5_272159	5	272159	7.86258	Flesh Thickness
S5_403595	5	403595	6.66762	Flesh Thickness
S5_3430371	5	3430371	6.22136	Flesh Thickness
S5_4042532	5	4042532	7.10549	Flesh Thickness
S5_8403096	5	8403096	6.26486	Flesh Thickness
S5_21958078	5	21958078	7.21355	Flesh Thickness
S5_24702581	5	24702581	6.13451	Flesh Thickness
S5_25275056	5	25275056	8.88539	Flesh Thickness
S5_25293713	5	25293713	6.58439	Flesh Thickness
S5_25299836	5	25299836	6.46512	Flesh Thickness
S5_25550738	5	25550738	6.13514	Flesh Thickness
S5_25560749	5	25560749	6.09052	Flesh Thickness
S5_27172152	5	27172152	6.40706	Flesh Thickness
S6_992883	6	992883	6.10049	Flesh Thickness
S6_1364136	6	1364136	6.95226	Flesh Thickness
S6_5492725	6	5492725	6.48564	Flesh Thickness
S6_13951635	6	13951635	6.7648	Flesh Thickness
S6_19507784	6	19507784	6.19111	Flesh Thickness
S6_21575828	6	21575828	6.4982	Flesh Thickness
S6_21795031	6	21795031	6.97993	Flesh Thickness
S6_30456468	6	30456468	6.1382	Flesh Thickness
S6_30463405	6	30463405	6.08047	Flesh Thickness
S6_34339828	6	34339828	7.96429	Flesh Thickness
S6_34344778	6	34344778	6.8498	Flesh Thickness
S6_34397219	6	34397219	6.30488	Flesh Thickness
S6_34397597	6	34397597	7.0055	Flesh Thickness
S6_34397662	6	34397662	9.55156	Flesh Thickness
S6_34397984	6	34397984	7.5234	Flesh Thickness
S6_34398054	6	34398054	6.50954	Flesh Thickness
S6_34398552	6	34398552	7.36833	Flesh Thickness
S6_34402546	6	34402546	7.18387	Flesh Thickness
S7_7822001	7	7822001	7.52903	Flesh Thickness
S7_7839036	7	7839036	7.26309	Flesh Thickness
S7_7843876	7	7843876	6.41602	Flesh Thickness
S7_12876580	7	12876580	6.16503	Flesh Thickness
S7_13698277	7	13698277	7.06074	Flesh Thickness
S7_18818419	7	18818419	6.55412	Flesh Thickness
S7_21310722	7	21310722	6.1622	Flesh Thickness
S7_26652021	7	26652021	6.47856	Flesh Thickness
S8_11007560	8	11007560	6.17968	Flesh Thickness
S8_13036673	8	13036673	6.86784	Flesh Thickness
S8_13137857	8	13137857	7.11739	Flesh Thickness
S8_13226205	8	13226205	6.17336	Flesh Thickness
S8_13585819	8	13585819	6.24315	Flesh Thickness
S8_14169547	8	14169547	6.52459	Flesh Thickness
S8_14248896	8	14248896	6.69388	Flesh Thickness
S8_14283588	8	14283588	6.7551	Flesh Thickness
S8_17467964	8	17467964	6.03425	Flesh Thickness
S8_17478011	8	17478011	6.66001	Flesh Thickness
S8_17641417	8	17641417	6.37453	Flesh Thickness
S8_24490572	8	24490572	6.2969	Flesh Thickness
S8_25580698	8	25580698	7.01924	Flesh Thickness
S8_25810724	8	25810724	6.07969	Flesh Thickness
S8_25981241	8	25981241	6.1857	Flesh Thickness
S8_30885859	8	30885859	6.33796	Flesh Thickness
S8_30886098	8	30886098	6.91887	Flesh Thickness
S8_30886344	8	30886344	6.17933	Flesh Thickness
S8_30886415	8	30886415	7.59232	Flesh Thickness
S8_31388927	8	31388927	6.14247	Flesh Thickness
S9_480555	9	480555	6.81392	Flesh Thickness
S9_481677	9	481677	6.14259	Flesh Thickness
S9_1239287	9	1239287	6.23698	Flesh Thickness
S9_2801697	9	2801697	6.67266	Flesh Thickness
S9_3887014	9	3887014	6.1782	Flesh Thickness
S9_6607351	9	6607351	7.0093	Flesh Thickness
S9_16154385	9	16154385	6.69282	Flesh Thickness
S9_21854919	9	21854919	6.65433	Flesh Thickness
S9_21858063	9	21858063	7.77428	Flesh Thickness
S9_23198088	9	23198088	7.59227	Flesh Thickness
S10_17784130	10	17784130	6.3895	Flesh Thickness
S10_18008276	10	18008276	6.28456	Flesh Thickness
S11_454194	11	454194	6.43477	Flesh Thickness
S11_5623238	11	5623238	6.03303	Flesh Thickness
S11_5624391	11	5624391	6.38701	Flesh Thickness
S11_5635180	11	5635180	6.05277	Flesh Thickness
S11_5640051	11	5640051	6.21181	Flesh Thickness
S11_5662806	11	5662806	7.08641	Flesh Thickness
S11_5667143	11	5667143	6.2293	Flesh Thickness
S11_5667172	11	5667172	6.3141	Flesh Thickness
S11_8328350	11	8328350	6.00247	Flesh Thickness
S11_8559811	11	8559811	6.16325	Flesh Thickness
S11_8649251	11	8649251	6.45932	Flesh Thickness
S11_9302842	11	9302842	6.18273	Flesh Thickness
S11_10042462	11	10042462	7.73672	Flesh Thickness
S11_10042498	11	10042498	7.35106	Flesh Thickness
S11_10277859	11	10277859	7.07774	Flesh Thickness
S11_10374990	11	10374990	7.76525	Flesh Thickness
S11_10470710	11	10470710	6.92867	Flesh Thickness
S11_10475756	11	10475756	6.52908	Flesh Thickness
S11_10510508	11	10510508	7.01962	Flesh Thickness
S11_10513936	11	10513936	6.17111	Flesh Thickness
S11_10523176	11	10523176	6.06885	Flesh Thickness
S11_10523210	11	10523210	7.77513	Flesh Thickness
S11_10527277	11	10527277	6.22894	Flesh Thickness
S11_10532150	11	10532150	6.3008	Flesh Thickness
S11_10532198	11	10532198	6.12216	Flesh Thickness
S11_10535850	11	10535850	6.2019	Flesh Thickness
S11_17599563	11	17599563	6.14872	Flesh Thickness
S11_24384018	11	24384018	6.12801	Flesh Thickness
S11_25673058	11	25673058	6.53022	Flesh Thickness
S12_2960918	12	2960918	6.29435	Flesh Thickness
S12_3414450	12	3414450	6.7796	Flesh Thickness
S12_5240892	12	5240892	6.02035	Flesh Thickness
S12_12116142	12	12116142	7.97037	Flesh Thickness
S12_12128820	12	12128820	7.23878	Flesh Thickness
S12_12130730	12	12130730	7.50361	Flesh Thickness
S12_12132344	12	12132344	6.83747	Flesh Thickness
S12_12159787	12	12159787	7.593	Flesh Thickness
S12_12160412	12	12160412	7.9083	Flesh Thickness
S12_12161229	12	12161229	7.69489	Flesh Thickness
S12_12166961	12	12166961	8.02384	Flesh Thickness
S12_12176643	12	12176643	6.05005	Flesh Thickness
S12_17316481	12	17316481	6.39178	Flesh Thickness
S12_23626072	12	23626072	6.04101	Flesh Thickness
S12_24922895	12	24922895	6.59695	Flesh Thickness
S12_24924030	12	24924030	8.79293	Flesh Thickness
S12_24925948	12	24925948	8.25862	Flesh Thickness

[truncated: 7 more sheets: Tab. S11, Tab. S12, Tab. S13, Tab. S14, Tab. S15, Tab. S16, Tab. S17]
